# Supplementary material for: 2,6-Di­chloro-9-(2′,3′,5′-tri-O-acetyl-β-d-ribo­furanos­yl)-9H-purine
Source: Acta Crystallogr Sect E Struct Rep Online. 2014 Jan 4;70(Pt 2):o108–9. doi: 10.1107/S1600536813034521 (PMC3998279; doi:10.1107/S1600536813034521)
Supplement: Supplementary file 1 [file e-70-0o108-sup1.cif]

##############################################################################
#                                                                            #
# This CIF contains the data in a paper accepted for publication in          #
# Acta Crystallographica Section E. It conforms to the requirements of       #
# Notes for Authors for Acta Crystallographica Section E, and has been       #
# peer reviewed under the auspices of the IUCr Commission on Journals.       #
#                                                                            #
# Full details of the Crystallographic Information File format               #
# are given in the paper "The Crystallographic Information File (CIF):       #
# a New Standard Archive File for Crystallography" by S. R. Hall, F. H.      #
# Allen and I. D. Brown [Acta Cryst. (1991), A47, 655-685].                  #
#                                                                            #
# The current version of the core CIF dictionary is obtainable from          #
# ftp://ftp.iucr.org/pub/cif_core.dic.                                       #
#                                                                            #
# Software is freely available for graphical display of the structure(s)     #
# in this CIF. For information consult the CIF software page                 #
# http://www.iucr.org/resources/cif/software.                                #
#                                                                            #
# This file may be used for bona fide research purposes within the           #
# scientific community so long as proper attribution is given to the journal # 
# article from which it was obtained.                                        #
#                                                                            #
##############################################################################
data_I
_database_code_depnum_ccdc_archive 'CCDC 968101'
_audit_creation_method     SHELXL-97
_journal_date_recd_electronic     2013-12-09
_journal_date_accepted     2013-12-23
_journal_name_full     'Acta Crystallographica, Section E'
_journal_year     2014
_journal_volume     70
_journal_issue      2
_journal_page_first     o108
_journal_page_last     o109
_journal_paper_category     QO
_journal_paper_doi     10.1107/S1600536813034521
_journal_coeditor_code     LD2116
_publ_contact_author_name     'Irina Novosjolova'
_publ_contact_author_address
;
Latvian Institute of Organic Synthesis
21 Aizkraukles street
Riga
LV-1006
Latvia
;
_publ_contact_author_email     irina.novosjolova@rtu.lv
_publ_contact_author_fax     ' +371 67550338'
_publ_contact_author_phone     '+371 29333018'
_publ_section_title
;\
2,6-Dichloro-9-(2',3',5'-tri-<i>O</i>-acetyl-\b-<i>D</i>-ribofuranosyl)-\
9<i>H</i>-purine
;
_publ_section_title_footnote     .
loop_
    _publ_author_name
    _publ_author_footnote
    _publ_author_address
    'Novosjolova, Irina' .
;
Department of Material Science and Applied Chemistry,
Riga Technical University,
14/24 Azenes street
Riga
LV-1007
Latvia
;
    'Stepanovs, Dmitrijs' .
;
Latvian Institute of Organic Synthesis
21 Aizkraukles street
Riga
LV-1006
Latvia
;
    'Bizd\=ena, \=Erika' .
;
Department of Material Science and Applied Chemistry,
Riga Technical University,
14/24 Azenes street
Riga
LV-1007
Latvia
;
    'Mishnev, Anatoly' .
;
Latvian Institute of Organic Synthesis
21 Aizkraukles street
Riga
LV-1006
Latvia
;
    'Turks, M\=aris' .
;
Department of Material Science and Applied Chemistry,
Riga Technical University,
14/24 Azenes street
Riga
LV-1007
Latvia
;
_publ_section_synopsis     .
_chemical_name_systematic
;\
2,6-Dichloro-9-(2',3',5'-tri-<i>O</i>-acetyl-\b-<i>D</i>-ribofuranosyl)-\
9<i>H</i>-purine
;
_chemical_name_common     ?
_chemical_formula_moiety     'C16 H16 Cl2 N4 O7'
_chemical_formula_sum     'C16 H16 Cl2 N4 O7'
_chemical_formula_iupac     'C16 H16 Cl2 N4 O7'
_chemical_formula_weight     447.23
_chemical_melting_point     ?
_symmetry_cell_setting     monoclinic
_symmetry_space_group_name_H-M     'P 21'
_symmetry_space_group_name_hall     'P 2yb'
loop_
    _symmetry_equiv_pos_as_xyz
    'x, y, z'
    '-x, y+1/2, -z'
_cell_length_a     10.1324(2)
_cell_length_b     9.6887(3)
_cell_length_c     10.5399(2)
_cell_angle_alpha     90.00
_cell_angle_beta     106.537(2)
_cell_angle_gamma     90.00
_cell_volume     991.90(4)
_cell_formula_units_Z     2
_cell_measurement_reflns_used     17407
_cell_measurement_theta_min     0.998
_cell_measurement_theta_max     27.485
_cell_measurement_temperature     296(2)
_cell_special_details     ?
_exptl_crystal_description     'prism'
_exptl_crystal_colour     'colorless'
_exptl_crystal_size_max     0.38
_exptl_crystal_size_mid     0.32
_exptl_crystal_size_min     0.15
_exptl_crystal_density_diffrn     1.497
_exptl_crystal_density_meas     ?
_exptl_crystal_density_method     'not measured'
_exptl_crystal_F_000     460
_exptl_absorpt_coefficient_mu     0.374
_exptl_absorpt_correction_type     none
_exptl_absorpt_correction_T_min     ?
_exptl_absorpt_correction_T_max     ?
_exptl_special_details     ?
_diffrn_ambient_temperature     296(2)
_diffrn_radiation_type     MoK\a
_diffrn_radiation_wavelength     0.71073
_diffrn_radiation_source     'fine-focus sealed tube'
_diffrn_radiation_monochromator     graphite
_diffrn_measurement_device_type     'Nonius KappaCCD'
_diffrn_measurement_method     'CCD'
_diffrn_detector_area_resol_mean     ?
_diffrn_reflns_number     3898
_diffrn_reflns_av_R_equivalents     0.0000
_diffrn_reflns_av_sigmaI/netI     0.0584
_diffrn_reflns_theta_min     2.02
_diffrn_reflns_theta_max     27.46
_diffrn_reflns_theta_full     27.46
_diffrn_measured_fraction_theta_max     0.992
_diffrn_measured_fraction_theta_full     0.992
_diffrn_reflns_limit_h_min     -13
_diffrn_reflns_limit_h_max     13
_diffrn_reflns_limit_k_min     -11
_diffrn_reflns_limit_k_max     12
_diffrn_reflns_limit_l_min     -13
_diffrn_reflns_limit_l_max     13
_diffrn_standards_number     ?
_diffrn_standards_interval_count     ?
_diffrn_standards_interval_time     ?
_diffrn_standards_decay_%     ?
_refine_special_details
;
Refinement of <i>F</i>^2^ against ALL reflections. The weighted <i>R</i>-factor
<i>wR</i> and goodness of fit <i>S</i> are based on <i>F</i>^2^, conventional
<i>R</i>-factors <i>R</i> are based on <i>F</i>, with <i>F</i> set to zero for
negative <i>F</i>^2^. The threshold expression of <i>F</i>^2^ >
\s(<i>F</i>^2^) is used only for calculating <i>R</i>-factors(gt) <i>etc</i>.
and is not relevant to the choice of reflections for refinement.
<i>R</i>-factors based on <i>F</i>^2^ are statistically about twice as large
as those based on <i>F</i>, and <i>R</i>- factors based on ALL data will be
even larger.
;
_reflns_number_total     3898
_reflns_number_gt     2846
_reflns_threshold_expression     I>2sigma(I)
_refine_ls_structure_factor_coef     Fsqd
_refine_ls_matrix_type     full
_refine_ls_R_factor_all     0.0754
_refine_ls_R_factor_gt     0.0461
_refine_ls_wR_factor_gt     0.0942
_refine_ls_wR_factor_ref     0.1070
_refine_ls_goodness_of_fit_ref     1.019
_refine_ls_restrained_S_all     1.019
_refine_ls_number_reflns     3898
_refine_ls_number_parameters     265
_refine_ls_number_restraints     0
_refine_ls_number_constraints     0
_refine_ls_hydrogen_treatment     constr
_refine_ls_weighting_scheme     calc
_refine_ls_weighting_details
         'calc w=1/[\s^2^(Fo^2^)+(0.0352P)^2^+0.3514P] where P=(Fo^2^+2Fc^2^)/3'
_atom_sites_solution_hydrogens     geom
_atom_sites_solution_primary     direct
_atom_sites_solution_secondary     difmap
_refine_ls_shift/su_max     0.000
_refine_ls_shift/su_mean     0.000
_refine_diff_density_max     0.223
_refine_diff_density_min     -0.195
_refine_ls_extinction_method     none
_refine_ls_extinction_coef     ?
_refine_ls_abs_structure_details     'Flack (1983), 1518 Friedel pairs'
_refine_ls_abs_structure_Flack     0.00(7)
loop_
    _atom_type_symbol
    _atom_type_description
    _atom_type_scat_dispersion_real
    _atom_type_scat_dispersion_imag
    _atom_type_scat_source
    'C' 'C' 0.0033 0.0016
                         'International Tables Vol C Tables 4.2.6.8 and 6.1.1.4'
    'H' 'H' 0.0000 0.0000
                         'International Tables Vol C Tables 4.2.6.8 and 6.1.1.4'
    'N' 'N' 0.0061 0.0033
                         'International Tables Vol C Tables 4.2.6.8 and 6.1.1.4'
    'O' 'O' 0.0106 0.0060
                         'International Tables Vol C Tables 4.2.6.8 and 6.1.1.4'
    'Cl' 'Cl' 0.1484 0.1585
                         'International Tables Vol C Tables 4.2.6.8 and 6.1.1.4'
_computing_data_collection     'KappaCCD Server Software (Nonius, 1997)'
_computing_cell_refinement     'SCALEPACK (Otwinovski & Minor, 1997)'
_computing_data_reduction     'DENZO and SCALEPACK (Otwinovski & Minor, 1997)'
_computing_structure_solution     'SHELXS97 (Sheldrick, 2008)'
_computing_structure_refinement     'SHELXL97 (Sheldrick, 2008)'
_computing_molecular_graphics
 'ORTEP-3 for Windows (Farrugia, 2012) and Mercury (Macrae <i>et al.</i>, 2008)'
_computing_publication_material
;
SHELXL97 (Sheldrick, 2008), PLATON (Spek, 2009) and publCIF
(Westrip, 2010)
;
loop_
    _atom_site_type_symbol
    _atom_site_label
    _atom_site_fract_x
    _atom_site_fract_y
    _atom_site_fract_z
    _atom_site_U_iso_or_equiv
    _atom_site_adp_type
    _atom_site_calc_flag
    _atom_site_refinement_flags
    _atom_site_occupancy
    _atom_site_symmetry_multiplicity
    _atom_site_disorder_assembly
    _atom_site_disorder_group
    N N1 1.0850(3) 0.1139(3) 0.4785(3) 0.0535(8) Uani d . 1 1 . .
    C C2 0.9650(4) 0.1787(4) 0.4602(3) 0.0508(9) Uani d . 1 1 . .
    N N3 0.9178(3) 0.2553(3) 0.5399(2) 0.0458(6) Uani d . 1 1 . .
    C C4 1.0170(3) 0.2704(3) 0.6574(3) 0.0404(7) Uani d . 1 1 . .
    C C5 1.1477(3) 0.2135(4) 0.6915(3) 0.0429(8) Uani d . 1 1 . .
    C C6 1.1761(4) 0.1309(4) 0.5952(3) 0.0510(9) Uani d . 1 1 . .
    N N7 1.2211(3) 0.2508(3) 0.8196(3) 0.0506(7) Uani d . 1 1 . .
    C C8 1.1331(3) 0.3266(4) 0.8596(3) 0.0473(8) Uani d . 1 1 . .
    H H8 1.1540 0.3671 0.9430 0.057 Uiso calc R 1 1 . .
    N N9 1.0071(2) 0.3404(3) 0.7669(2) 0.0405(6) Uani d . 1 1 . .
    Cl Cl10 1.32958(12) 0.04548(15) 0.62312(11) 0.0892(4) Uani d . 1 1 . .
    Cl Cl11 0.85038(11) 0.15549(12) 0.30379(9) 0.0733(3) Uani d . 1 1 . .
    C C1' 0.8877(3) 0.4205(4) 0.7769(3) 0.0409(7) Uani d . 1 1 . .
    H H1 0.8574 0.4827 0.7008 0.049 Uiso calc R 1 1 . .
    C C2' 0.7695(3) 0.3282(4) 0.7845(3) 0.0397(7) Uani d . 1 1 . .
    H H2 0.7642 0.2421 0.7344 0.048 Uiso calc R 1 1 . .
    C C3' 0.8034(3) 0.3062(3) 0.9343(3) 0.0385(7) Uani d . 1 1 . .
    H H3 0.8772 0.2380 0.9639 0.046 Uiso calc R 1 1 . .
    C C4' 0.8537(3) 0.4472(3) 0.9862(3) 0.0382(7) Uani d . 1 1 . .
    H H4 0.7733 0.5063 0.9786 0.046 Uiso calc R 1 1 . .
    C C5' 0.9455(3) 0.4570(4) 1.1251(3) 0.0432(8) Uani d . 1 1 . .
    H H5A 0.9788 0.5509 1.1437 0.052 Uiso calc R 1 1 . .
    H H5B 0.8946 0.4325 1.1870 0.052 Uiso calc R 1 1 . .
    O O6' 0.9264(2) 0.4982(2) 0.89486(18) 0.0402(5) Uani d . 1 1 . .
    O O7' 0.6460(2) 0.4081(2) 0.74576(19) 0.0490(6) Uani d . 1 1 . .
    C C8' 0.5479(3) 0.3728(4) 0.6337(3) 0.0520(9) Uani d . 1 1 . .
    C C9' 0.4297(4) 0.4704(5) 0.6096(4) 0.0696(12) Uani d . 1 1 . .
    H H9A 0.4616 0.5627 0.6031 0.104 Uiso calc R 1 1 . .
    H H9C 0.3895 0.4651 0.6816 0.104 Uiso calc R 1 1 . .
    H H9B 0.3620 0.4462 0.5285 0.104 Uiso calc R 1 1 . .
    O O10' 0.5636(3) 0.2809(4) 0.5649(3) 0.0967(11) Uani d . 1 1 . .
    O O11' 0.6883(2) 0.2701(2) 0.9804(2) 0.0458(6) Uani d . 1 1 . .
    C C12' 0.6474(4) 0.1370(4) 0.9636(3) 0.0504(9) Uani d . 1 1 . .
    C C13' 0.5286(4) 0.1098(5) 1.0189(5) 0.0826(15) Uani d . 1 1 . .
    H H13A 0.5188 0.0122 1.0288 0.124 Uiso calc R 1 1 . .
    H H13B 0.4456 0.1462 0.9597 0.124 Uiso calc R 1 1 . .
    H H13C 0.5455 0.1538 1.1037 0.124 Uiso calc R 1 1 . .
    O O14' 0.7012(3) 0.0544(3) 0.9110(3) 0.0775(8) Uani d . 1 1 . .
    O O15' 1.0599(2) 0.3644(2) 1.13994(18) 0.0441(5) Uani d . 1 1 . .
    C C16' 1.1551(3) 0.3677(4) 1.2595(3) 0.0499(8) Uani d . 1 1 . .
    C C17' 1.2746(4) 0.2794(4) 1.2628(3) 0.0618(10) Uani d . 1 1 . .
    H H17A 1.3570 0.3342 1.2865 0.093 Uiso calc R 1 1 . .
    H H17B 1.2630 0.2393 1.1770 0.093 Uiso calc R 1 1 . .
    H H17C 1.2816 0.2075 1.3270 0.093 Uiso calc R 1 1 . .
    O O18' 1.1385(3) 0.4370(4) 1.3478(2) 0.0909(10) Uani d . 1 1 . .
loop_
    _atom_site_aniso_label
    _atom_site_aniso_U_11
    _atom_site_aniso_U_22
    _atom_site_aniso_U_33
    _atom_site_aniso_U_12
    _atom_site_aniso_U_13
    _atom_site_aniso_U_23
    N1 0.063(2) 0.055(2) 0.0498(17) 0.0015(15) 0.0270(14) -0.0050(14)
    C2 0.064(2) 0.052(2) 0.0376(17) -0.0083(19) 0.0173(14) -0.0028(16)
    N3 0.0551(17) 0.0437(17) 0.0444(15) 0.0010(13) 0.0239(12) 0.0023(13)
    C4 0.0511(19) 0.0378(19) 0.0362(16) -0.0014(15) 0.0189(13) 0.0051(14)
    C5 0.0451(19) 0.046(2) 0.0406(16) 0.0016(15) 0.0166(13) 0.0040(15)
    C6 0.057(2) 0.050(2) 0.0533(19) 0.0053(17) 0.0275(16) 0.0000(17)
    N7 0.0465(16) 0.0552(19) 0.0495(15) 0.0014(14) 0.0126(12) -0.0009(14)
    C8 0.050(2) 0.048(2) 0.0437(17) -0.0015(16) 0.0143(14) -0.0012(15)
    N9 0.0450(15) 0.0425(16) 0.0363(13) 0.0033(12) 0.0154(11) 0.0016(12)
    Cl10 0.0712(7) 0.1099(11) 0.0907(7) 0.0324(7) 0.0299(6) -0.0156(7)
    Cl11 0.0824(7) 0.0903(9) 0.0433(5) -0.0046(6) 0.0118(4) -0.0139(5)
    C1' 0.0501(18) 0.0420(19) 0.0319(14) 0.0100(15) 0.0137(12) 0.0040(14)
    C2' 0.0413(17) 0.0406(19) 0.0364(15) 0.0043(14) 0.0096(12) -0.0049(14)
    C3' 0.0383(16) 0.0419(19) 0.0366(15) 0.0032(14) 0.0130(12) -0.0013(14)
    C4' 0.0405(16) 0.0397(19) 0.0357(14) 0.0054(14) 0.0129(12) -0.0043(14)
    C5' 0.0492(18) 0.044(2) 0.0364(15) 0.0030(15) 0.0116(13) -0.0055(14)
    O6' 0.0493(12) 0.0367(13) 0.0371(11) -0.0013(10) 0.0162(9) -0.0035(9)
    O7' 0.0426(12) 0.0597(17) 0.0380(11) 0.0133(11) 0.0005(9) -0.0104(10)
    C8' 0.044(2) 0.060(3) 0.0451(18) -0.0044(17) 0.0028(14) -0.0038(18)
    C9' 0.047(2) 0.084(3) 0.065(2) 0.011(2) -0.0044(16) -0.006(2)
    O10' 0.079(2) 0.096(3) 0.089(2) 0.0098(18) -0.0174(16) -0.048(2)
    O11' 0.0382(12) 0.0531(16) 0.0492(12) -0.0009(11) 0.0174(9) 0.0004(11)
    C12' 0.044(2) 0.054(2) 0.0484(18) -0.0001(18) 0.0050(14) 0.0148(18)
    C13' 0.053(3) 0.109(4) 0.087(3) -0.016(2) 0.022(2) 0.027(3)
    O14' 0.0762(19) 0.0504(18) 0.112(2) -0.0012(16) 0.0364(17) 0.0004(17)
    O15' 0.0455(12) 0.0469(14) 0.0356(10) 0.0033(10) 0.0049(9) -0.0040(10)
    C16' 0.051(2) 0.048(2) 0.0401(18) -0.0036(17) -0.0029(14) -0.0044(17)
    C17' 0.056(2) 0.062(3) 0.057(2) 0.006(2) 0.0006(16) 0.0030(19)
    O18' 0.087(2) 0.120(3) 0.0482(14) 0.026(2) -0.0101(13) -0.0346(18)
_geom_special_details
;
All e.s.d.'s (except the e.s.d. in the dihedral angle between two l.s. planes)
are estimated using the full covariance matrix. The cell e.s.d.'s are taken
into account individually in the estimation of e.s.d.'s in distances, angles
and torsion angles; correlations between e.s.d.'s in cell parameters are only
used when they are defined by crystal symmetry. An approximate (isotropic)
treatment of cell e.s.d.'s is used for estimating e.s.d.'s involving l.s.
planes.
;
loop_
    _geom_bond_atom_site_label_1
    _geom_bond_atom_site_label_2
    _geom_bond_site_symmetry_2
    _geom_bond_distance
    _geom_bond_publ_flag
    N1 C6 . 1.321(4) ?
    N1 C2 . 1.333(4) ?
    C2 N3 . 1.308(4) ?
    C2 Cl11 . 1.740(3) ?
    N3 C4 . 1.363(4) ?
    C4 N9 . 1.367(4) ?
    C4 C5 . 1.384(4) ?
    C5 C6 . 1.386(4) ?
    C5 N7 . 1.391(4) ?
    C6 Cl10 . 1.712(4) ?
    N7 C8 . 1.314(4) ?
    C8 N9 . 1.376(4) ?
    C8 H8 . 0.9300 ?
    N9 C1' . 1.466(4) ?
    C1' O6' . 1.409(4) ?
    C1' C2' . 1.515(5) ?
    C1' H1 . 0.9800 ?
    C2' O7' . 1.429(4) ?
    C2' C3' . 1.532(4) ?
    C2' H2 . 0.9800 ?
    C3' O11' . 1.429(3) ?
    C3' C4' . 1.505(5) ?
    C3' H3 . 0.9800 ?
    C4' O6' . 1.455(3) ?
    C4' C5' . 1.497(4) ?
    C4' H4 . 0.9800 ?
    C5' O15' . 1.439(4) ?
    C5' H5A . 0.9700 ?
    C5' H5B . 0.9700 ?
    O7' C8' . 1.354(4) ?
    C8' O10' . 1.187(4) ?
    C8' C9' . 1.489(5) ?
    C9' H9A . 0.9600 ?
    C9' H9C . 0.9600 ?
    C9' H9B . 0.9600 ?
    O11' C12' . 1.351(5) ?
    C12' O14' . 1.190(4) ?
    C12' C13' . 1.502(5) ?
    C13' H13A . 0.9600 ?
    C13' H13B . 0.9600 ?
    C13' H13C . 0.9600 ?
    O15' C16' . 1.352(3) ?
    C16' O18' . 1.198(4) ?
    C16' C17' . 1.475(5) ?
    C17' H17A . 0.9600 ?
    C17' H17B . 0.9600 ?
    C17' H17C . 0.9600 ?
loop_
    _geom_angle_atom_site_label_1
    _geom_angle_atom_site_label_2
    _geom_angle_atom_site_label_3
    _geom_angle_site_symmetry_1
    _geom_angle_site_symmetry_3
    _geom_angle
    _geom_angle_publ_flag
    C6 N1 C2 . . 116.3(3) ?
    N3 C2 N1 . . 131.2(3) ?
    N3 C2 Cl11 . . 114.5(3) ?
    N1 C2 Cl11 . . 114.3(2) ?
    C2 N3 C4 . . 109.5(3) ?
    N3 C4 N9 . . 127.5(3) ?
    N3 C4 C5 . . 126.6(3) ?
    N9 C4 C5 . . 105.9(3) ?
    C4 C5 C6 . . 115.0(3) ?
    C4 C5 N7 . . 110.9(3) ?
    C6 C5 N7 . . 134.1(3) ?
    N1 C6 C5 . . 121.2(3) ?
    N1 C6 Cl10 . . 117.4(2) ?
    C5 C6 Cl10 . . 121.4(3) ?
    C8 N7 C5 . . 103.5(3) ?
    N7 C8 N9 . . 113.8(3) ?
    N7 C8 H8 . . 123.1 ?
    N9 C8 H8 . . 123.1 ?
    C4 N9 C8 . . 105.9(3) ?
    C4 N9 C1' . . 125.7(2) ?
    C8 N9 C1' . . 128.2(3) ?
    O6' C1' N9 . . 108.5(2) ?
    O6' C1' C2' . . 107.2(2) ?
    N9 C1' C2' . . 111.8(3) ?
    O6' C1' H1 . . 109.8 ?
    N9 C1' H1 . . 109.8 ?
    C2' C1' H1 . . 109.8 ?
    O7' C2' C1' . . 107.8(3) ?
    O7' C2' C3' . . 106.9(2) ?
    C1' C2' C3' . . 100.8(2) ?
    O7' C2' H2 . . 113.5 ?
    C1' C2' H2 . . 113.5 ?
    C3' C2' H2 . . 113.5 ?
    O11' C3' C4' . . 108.8(2) ?
    O11' C3' C2' . . 114.8(2) ?
    C4' C3' C2' . . 101.7(2) ?
    O11' C3' H3 . . 110.4 ?
    C4' C3' H3 . . 110.4 ?
    C2' C3' H3 . . 110.4 ?
    O6' C4' C5' . . 109.5(2) ?
    O6' C4' C3' . . 104.5(2) ?
    C5' C4' C3' . . 117.7(3) ?
    O6' C4' H4 . . 108.3 ?
    C5' C4' H4 . . 108.3 ?
    C3' C4' H4 . . 108.3 ?
    O15' C5' C4' . . 108.9(2) ?
    O15' C5' H5A . . 109.9 ?
    C4' C5' H5A . . 109.9 ?
    O15' C5' H5B . . 109.9 ?
    C4' C5' H5B . . 109.9 ?
    H5A C5' H5B . . 108.3 ?
    C1' O6' C4' . . 109.7(2) ?
    C8' O7' C2' . . 118.5(3) ?
    O10' C8' O7' . . 122.0(3) ?
    O10' C8' C9' . . 127.8(3) ?
    O7' C8' C9' . . 110.1(3) ?
    C8' C9' H9A . . 109.5 ?
    C8' C9' H9C . . 109.5 ?
    H9A C9' H9C . . 109.5 ?
    C8' C9' H9B . . 109.5 ?
    H9A C9' H9B . . 109.5 ?
    H9C C9' H9B . . 109.5 ?
    C12' O11' C3' . . 116.1(3) ?
    O14' C12' O11' . . 122.6(3) ?
    O14' C12' C13' . . 126.0(4) ?
    O11' C12' C13' . . 111.5(4) ?
    C12' C13' H13A . . 109.5 ?
    C12' C13' H13B . . 109.5 ?
    H13A C13' H13B . . 109.5 ?
    C12' C13' H13C . . 109.5 ?
    H13A C13' H13C . . 109.5 ?
    H13B C13' H13C . . 109.5 ?
    C16' O15' C5' . . 115.2(2) ?
    O18' C16' O15' . . 121.1(3) ?
    O18' C16' C17' . . 127.1(3) ?
    O15' C16' C17' . . 111.8(3) ?
    C16' C17' H17A . . 109.5 ?
    C16' C17' H17B . . 109.5 ?
    H17A C17' H17B . . 109.5 ?
    C16' C17' H17C . . 109.5 ?
    H17A C17' H17C . . 109.5 ?
    H17B C17' H17C . . 109.5 ?
loop_
    _geom_torsion_atom_site_label_1
    _geom_torsion_atom_site_label_2
    _geom_torsion_atom_site_label_3
    _geom_torsion_atom_site_label_4
    _geom_torsion_site_symmetry_1
    _geom_torsion_site_symmetry_2
    _geom_torsion_site_symmetry_3
    _geom_torsion_site_symmetry_4
    _geom_torsion
    _geom_torsion_publ_flag
    C6 N1 C2 N3 . . . . -2.3(6) ?
    C6 N1 C2 Cl11 . . . . 178.7(3) ?
    N1 C2 N3 C4 . . . . 3.0(5) ?
    Cl11 C2 N3 C4 . . . . -178.0(2) ?
    C2 N3 C4 N9 . . . . -178.6(3) ?
    C2 N3 C4 C5 . . . . -0.9(5) ?
    N3 C4 C5 C6 . . . . -1.5(5) ?
    N9 C4 C5 C6 . . . . 176.6(3) ?
    N3 C4 C5 N7 . . . . 180.0(3) ?
    N9 C4 C5 N7 . . . . -1.9(4) ?
    C2 N1 C6 C5 . . . . -0.8(5) ?
    C2 N1 C6 Cl10 . . . . 178.4(3) ?
    C4 C5 C6 N1 . . . . 2.4(5) ?
    N7 C5 C6 N1 . . . . -179.6(4) ?
    C4 C5 C6 Cl10 . . . . -176.8(3) ?
    N7 C5 C6 Cl10 . . . . 1.2(6) ?
    C4 C5 N7 C8 . . . . 0.9(4) ?
    C6 C5 N7 C8 . . . . -177.2(4) ?
    C5 N7 C8 N9 . . . . 0.4(4) ?
    N3 C4 N9 C8 . . . . -179.9(3) ?
    C5 C4 N9 C8 . . . . 2.0(3) ?
    N3 C4 N9 C1' . . . . -3.4(5) ?
    C5 C4 N9 C1' . . . . 178.5(3) ?
    N7 C8 N9 C4 . . . . -1.6(4) ?
    N7 C8 N9 C1' . . . . -177.9(3) ?
    C4 N9 C1' O6' . . . . -168.8(3) ?
    C8 N9 C1' O6' . . . . 6.9(4) ?
    C4 N9 C1' C2' . . . . 73.2(4) ?
    C8 N9 C1' C2' . . . . -111.1(3) ?
    O6' C1' C2' O7' . . . . 82.0(3) ?
    N9 C1' C2' O7' . . . . -159.2(2) ?
    O6' C1' C2' C3' . . . . -29.8(3) ?
    N9 C1' C2' C3' . . . . 89.0(3) ?
    O7' C2' C3' O11' . . . . 44.0(4) ?
    C1' C2' C3' O11' . . . . 156.5(3) ?
    O7' C2' C3' C4' . . . . -73.3(3) ?
    C1' C2' C3' C4' . . . . 39.2(3) ?
    O11' C3' C4' O6' . . . . -157.0(2) ?
    C2' C3' C4' O6' . . . . -35.5(3) ?
    O11' C3' C4' C5' . . . . 81.3(3) ?
    C2' C3' C4' C5' . . . . -157.2(2) ?
    O6' C4' C5' O15' . . . . -65.6(3) ?
    C3' C4' C5' O15' . . . . 53.4(3) ?
    N9 C1' O6' C4' . . . . -112.7(3) ?
    C2' C1' O6' C4' . . . . 8.2(3) ?
    C5' C4' O6' C1' . . . . 144.5(2) ?
    C3' C4' O6' C1' . . . . 17.6(3) ?
    C1' C2' O7' C8' . . . . 115.0(3) ?
    C3' C2' O7' C8' . . . . -137.4(3) ?
    C2' O7' C8' O10' . . . . -2.6(5) ?
    C2' O7' C8' C9' . . . . -178.7(3) ?
    C4' C3' O11' C12' . . . . -168.0(2) ?
    C2' C3' O11' C12' . . . . 78.9(3) ?
    C3' O11' C12' O14' . . . . -1.6(5) ?
    C3' O11' C12' C13' . . . . 178.4(3) ?
    C4' C5' O15' C16' . . . . 176.9(3) ?
    C5' O15' C16' O18' . . . . 4.7(5) ?
    C5' O15' C16' C17' . . . . -174.8(3) ?
loop_
    _geom_hbond_atom_site_label_d
    _geom_hbond_atom_site_label_h
    _geom_hbond_atom_site_label_a
    _geom_hbond_site_symmetry_d
    _geom_hbond_site_symmetry_h
    _geom_hbond_site_symmetry_a
    _geom_hbond_distance_dh
    _geom_hbond_distance_ha
    _geom_hbond_distance_da
    _geom_hbond_angle_dha
    _geom_hbond_publ_flag
    C8 H8 O15' 1_555 1_555 1_555 0.93 2.52 3.265(4) 137 y
    C8 H8 O14' 1_555 1_555 2_757 0.93 2.56 3.350(4) 143 y
    C1' H1 N1 1_555 1_555 2_756 0.98 2.48 3.355(5) 148 y
    C9' H9B O18' 1_555 1_555 1_454 0.96 2.51 3.434(4) 161 y
    C13' H13B N7 1_555 1_555 1_455 0.96 2.54 3.502(5) 175 y
    C5' H5A Cg 1_555 1_555 2_757 0.97 2.69 3.454 136 y
_iucr_refine_instructions_details
;
TITL test structure: IrN-313
CELL  0.71073  10.1324   9.6887  10.5399   90.000  106.537   90.000
ZERR     2.00   0.0002   0.0003   0.0002    0.000    0.002    0.000
LATT  -1
SYMM  - X, 1/2 + Y, - Z
SFAC  C    H    N    O    CL
UNIT  32   32   8    14   4
MERG   2
OMIT     1   0   0
OMIT    -1  -1   1
OMIT    -1   1   1
OMIT     1  -1   0
OMIT     1   1   0
OMIT    -1   0   1
OMIT     0   1   1
FMAP   2
PLAN   -20
SIZE     0.15   0.32   0.38
ACTA
BOND   $H
CONF
L.S.  12
WGHT    0.035100    0.353200
FVAR       1.00343
N1    3    1.084971    0.113861    0.478539    11.00000    0.06302    0.05455 =
         0.04978   -0.00497    0.02696    0.00152
C2    1    0.964970    0.178746    0.460212    11.00000    0.06435    0.05220 =
         0.03760   -0.00283    0.01730   -0.00827
N3    3    0.917788    0.255297    0.539859    11.00000    0.05509    0.04372 =
         0.04445    0.00228    0.02386    0.00097
C4    1    1.016974    0.270363    0.657404    11.00000    0.05114    0.03778 =
         0.03620    0.00515    0.01890   -0.00141
C5    1    1.147662    0.213487    0.691488    11.00000    0.04513    0.04563 =
         0.04056    0.00399    0.01660    0.00162
C6    1    1.176086    0.130948    0.595154    11.00000    0.05695    0.05002 =
         0.05329   -0.00004    0.02749    0.00526
N7    3    1.221075    0.250821    0.819552    11.00000    0.04651    0.05524 =
         0.04950   -0.00087    0.01256    0.00141
C8    1    1.133071    0.326565    0.859605    11.00000    0.05044    0.04815 =
         0.04373   -0.00119    0.01430   -0.00147
AFIX  43
H8    2    1.154028    0.367072    0.942967    11.00000   -1.20000
AFIX   0
N9    3    1.007071    0.340448    0.766897    11.00000    0.04503    0.04255 =
         0.03634    0.00161    0.01536    0.00327
CL10  5    1.329583    0.045481    0.623120    11.00000    0.07122    0.10992 =
         0.09067   -0.01556    0.02989    0.03243
CL11  5    0.850379    0.155486    0.303785    11.00000    0.08241    0.09028 =
         0.04335   -0.01394    0.01184   -0.00457
C1'   1    0.887651    0.420522    0.776944    11.00000    0.05008    0.04204 =
         0.03191    0.00395    0.01374    0.01004
AFIX  13
H1    2    0.857394    0.482651    0.700797    11.00000   -1.20000
AFIX   0
C2'   1    0.769507    0.328151    0.784450    11.00000    0.04133    0.04060 =
         0.03636   -0.00491    0.00961    0.00432
AFIX  13
H2    2    0.764163    0.242056    0.734433    11.00000   -1.20000
AFIX   0
C3'   1    0.803428    0.306243    0.934286    11.00000    0.03828    0.04190 =
         0.03661   -0.00133    0.01297    0.00324
AFIX  13
H3   2    0.877156    0.237960    0.963883    11.00000   -1.20000
AFIX   0
C4'   1    0.853668    0.447237    0.986216    11.00000    0.04050    0.03969 =
         0.03573   -0.00427    0.01294    0.00539
AFIX  13
H4   2    0.773301    0.506342    0.978646    11.00000   -1.20000
AFIX   0
C5'   1    0.945536    0.457036    1.125081    11.00000    0.04916    0.04361 =
         0.03642   -0.00547    0.01157    0.00297
AFIX  23
H5A   2    0.978777    0.550877    1.143675    11.00000   -1.20000
H5B   2    0.894581    0.432535    1.187016    11.00000   -1.20000
AFIX   0
O6'   4    0.926372    0.498151    0.894862    11.00000    0.04933    0.03669 =
         0.03708   -0.00351    0.01618   -0.00126
O7'   4    0.646031    0.408144    0.745761    11.00000    0.04256    0.05966 =
         0.03804   -0.01041    0.00055    0.01325
C8'   1    0.547885    0.372788    0.633674    11.00000    0.04449    0.06037 =
         0.04512   -0.00377    0.00280   -0.00444
C9'   1    0.429734    0.470365    0.609575    11.00000    0.04682    0.08436 =
         0.06510   -0.00610   -0.00439    0.01070
AFIX 137
H9A   2    0.461590    0.562688    0.603071    11.00000   -1.50000
H9C   2    0.389452    0.465087    0.681585    11.00000   -1.50000
H9B   2    0.362005    0.446211    0.528535    11.00000   -1.50000
AFIX   0
O10'  4    0.563587    0.280864    0.564895    11.00000    0.07939    0.09627 =
         0.08873   -0.04819   -0.01737    0.00980
O11'  4    0.688286    0.270122    0.980369    11.00000    0.03822    0.05310 =
         0.04921    0.00044    0.01742   -0.00089
C12'  1    0.647362    0.136970    0.963610    11.00000    0.04367    0.05401 =
         0.04843    0.01482    0.00503   -0.00013
C13'  1    0.528612    0.109842    1.018946    11.00000    0.05347    0.10866 =
         0.08653    0.02717    0.02153   -0.01575
AFIX 137
H13A  2    0.518797    0.012191    1.028770    11.00000   -1.50000
H13B  2    0.445647    0.146201    0.959733    11.00000   -1.50000
H13C  2    0.545501    0.153797    1.103700    11.00000   -1.50000
AFIX   0
O14'  4    0.701220    0.054413    0.911040    11.00000    0.07615    0.05040 =
         0.11188    0.00043    0.03636   -0.00122
O15'  4    1.059888    0.364362    1.139944    11.00000    0.04547    0.04694 =
         0.03563   -0.00403    0.00490    0.00332
C16'  1    1.155062    0.367656    1.259490    11.00000    0.05135    0.04835 =
         0.04006   -0.00438   -0.00289   -0.00358
C17'  1    1.274594    0.279442    1.262772    11.00000    0.05609    0.06240 =
         0.05731    0.00298    0.00060    0.00624
AFIX 137
H17A  2    1.356967    0.334182    1.286468    11.00000   -1.50000
H17B  2    1.263000    0.239257    1.177033    11.00000   -1.50000
H17C  2    1.281630    0.207461    1.326953    11.00000   -1.50000
AFIX   0
O18'  4    1.138456    0.436970    1.347822    11.00000    0.08655    0.11990 =
         0.04817   -0.03457   -0.01009    0.02586
HKLF 4
REM  test structure: IrN-313
REM R1 =  0.0461 for   2846 Fo > 4sig(Fo)  and  0.0754 for all   3898 data
REM    265 parameters refined using      1 restraints
END
WGHT      0.0351      0.3532
REM Highest difference peak  0.223,  deepest hole -0.195,  1-sigma level  0.040
Q1    1   1.3407 -0.0220  0.5534  11.00000  0.05    0.22
Q2    1   0.5063  0.2734  0.6242  11.00000  0.05    0.19
Q3    1   0.7920  0.3119  0.8799  11.00000  0.05    0.17
Q4    1   1.1013  0.3652  1.1774  11.00000  0.05    0.15
Q5    1   1.3280  0.3107  1.1610  11.00000  0.05    0.15
Q6    1   0.8457  0.2234  0.4707  11.00000  0.05    0.15
Q7    1   1.1823  0.5013  1.3129  11.00000  0.05    0.15
Q8    1   0.4945  0.2722  1.0989  11.00000  0.05    0.14
Q9    1   0.7718  0.6561  0.9963  11.00000  0.05    0.14
Q10   1   0.6827  0.0849  0.9976  11.00000  0.05    0.14
;
