# Supplementary material for: 2,6-Di­chloro-9-(2′,3′,5′-tri-O-acetyl-β-d-ribo­furanos­yl)-9H-purine
Source: Acta Crystallogr Sect E Struct Rep Online. 2014 Jan 4;70(Pt 2):o108–9. doi: 10.1107/S1600536813034521 (PMC3998279; doi:10.1107/S1600536813034521)
Supplement: Supplementary file 2 [file e-70-0o108-Isup2.hkl]

# 
# h,k,l, Fc-squared, Fo-squared, sigma(Fo-squared) and status flag 
# 
data_I
_shelx_title ' test structure: IrN-313' 
_shelx_refln_list_code          4 
_shelx_F_calc_maximum       92.63 
_exptl_crystal_F_000       460.00 
_reflns_d_resolution_high  0.7705 
 
loop_ 
 _symmetry_equiv_pos_as_xyz 
 'x, y, z' 
 '-x, y+1/2, -z' 
 
_cell_length_a    10.1324 
_cell_length_b     9.6887 
_cell_length_c    10.5399 
_cell_angle_alpha  90.000 
_cell_angle_beta  106.537 
_cell_angle_gamma  90.000 
 
_shelx_F_squared_multiplier     1.000 
 
loop_ 
 _refln_index_h 
 _refln_index_k 
 _refln_index_l 
 _refln_F_squared_calc 
 _refln_F_squared_meas 
 _refln_F_squared_sigma 
 _refln_observed_status 
   4 -11   0        5.95        5.36      8.84 o 
   5 -11   0        4.66        2.09      7.35 o 
   6 -11   0       16.03       14.50      8.44 o 
   3 -10   0       23.18       24.93      6.55 o 
   4 -10   0       13.79       17.88      8.54 o 
   5 -10   0        0.14       -4.07      5.86 o 
   6 -10   0       11.95        6.55      7.35 o 
   7 -10   0        5.61       -3.58      7.55 o 
   3  -9   0       39.73       42.41      6.85 o 
   4  -9   0        4.06        2.58      4.87 o 
   5  -9   0        6.37        5.36      7.05 o 
   6  -9   0       29.22       32.08      6.95 o 
   7  -9   0        5.70       15.29      6.95 o 
   8  -9   0        2.75        9.24      7.75 o 
   2  -8   0      132.69      119.08      8.54 o 
   3  -8   0       44.18       57.41      5.86 o 
   4  -8   0       11.61       -0.60      5.26 o 
   5  -8   0       24.26       25.82      5.56 o 
   6  -8   0       57.63       42.51      7.25 o 
   7  -8   0       16.30       19.66      6.75 o 
   8  -8   0       12.89       22.15      7.05 o 
   9  -8   0        5.75        3.08      7.15 o 
   2  -7   0      394.86      424.58     21.35 o 
   3  -7   0      131.51      119.98      6.55 o 
   4  -7   0       21.97       15.59      3.38 o 
   5  -7   0      241.93      234.29     15.39 o 
   6  -7   0       71.33       61.68      7.35 o 
   7  -7   0       13.63       13.71      5.36 o 
   8  -7   0       21.37       19.76      7.15 o 
   9  -7   0       18.18       18.67      6.65 o 
  10  -7   0        5.91       -6.65     10.03 o 
   1  -6   0      265.23      261.21     17.88 o 
   2  -6   0       48.06       51.25      5.16 o 
   3  -6   0      261.44      251.77     10.43 o 
   4  -6   0       19.02       22.55      3.28 o 
   5  -6   0       93.19       94.75      5.86 o 
   6  -6   0       17.73       20.16      5.07 o 
   7  -6   0       18.43       20.96      4.97 o 
   8  -6   0        2.31        9.34      4.87 o 
   9  -6   0       12.69       14.30      8.04 o 
  10  -6   0        4.19       13.11      6.85 o 
  11  -6   0        2.83        2.58      7.65 o 
   1  -5   0       95.74       87.70      7.25 o 
   2  -5   0      265.21      278.59     10.83 o 
   3  -5   0      209.69      232.40     10.13 o 
   4  -5   0      311.70      334.11     11.42 o 
   5  -5   0       93.77       92.46      5.16 o 
   6  -5   0       13.94       18.27      2.98 o 
   7  -5   0       18.03       16.69      4.57 o 
   8  -5   0       13.45       14.80      5.07 o 
   9  -5   0       70.51       90.88      9.24 o 
  10  -5   0       23.10       18.87      8.74 o 
  11  -5   0        0.48        2.38      7.15 o 
   1  -4   0      598.67      569.69     26.82 o 
   2  -4   0      370.16      383.47     13.90 o 
   3  -4   0     1341.61     1381.41     48.86 o 
   4  -4   0     1023.49     1105.31     38.44 o 
   5  -4   0       74.74       70.42      4.37 o 
   6  -4   0      140.11      137.46      5.96 o 
   7  -4   0       14.43       10.43      2.88 o 
   8  -4   0      119.43      125.84     10.53 o 
   9  -4   0       57.34       68.43      8.54 o 
  10  -4   0       77.36      102.20     13.21 o 
  11  -4   0       16.01        0.30      6.65 o 
   1  -3   0      503.90      453.19     15.10 o 
   2  -3   0     1432.68     1307.12     40.42 o 
   3  -3   0      949.18      986.13     29.30 o 
   4  -3   0     1191.55     1331.85     53.53 o 
   5  -3   0      151.99      159.11      6.16 o 
   6  -3   0        6.73        6.85      2.18 o 
   7  -3   0       83.77       79.26      5.07 o 
   8  -3   0       50.28       39.13      6.16 o 
   9  -3   0      205.61      196.35     15.20 o 
  10  -3   0        0.87       10.43      5.66 o 
  11  -3   0       15.51       14.00      6.06 o 
  12  -3   0        9.31       19.66      8.74 o 
   0  -2   0     1066.91     1021.98     49.36 o 
   1  -2   0     1102.55     1042.94     39.03 o 
   2  -2   0      441.22      392.50     11.62 o 
   3  -2   0      385.91      371.75     12.51 o 
   4  -2   0      705.42      772.59     25.03 o 
   5  -2   0      554.06      557.97     19.37 o 
   6  -2   0      168.33      152.65      6.65 o 
   7  -2   0       50.68       45.79      3.87 o 
   8  -2   0       34.65       30.99      5.07 o 
   9  -2   0       11.81        2.18      4.67 o 
  10  -2   0       10.70        5.36      5.36 o 
  11  -2   0        0.64        9.34      5.86 o 
  12  -2   0        7.52        0.79      7.25 o 
   2  -1   0      819.20      796.83     30.09 o 
   3  -1   0      322.43      327.65     10.73 o 
   4  -1   0      834.25      824.04     23.84 o 
   5  -1   0        4.02        5.46      1.69 o 
   6  -1   0      194.71      189.90      8.94 o 
   7  -1   0       44.93       41.32      3.38 o 
   8  -1   0      307.86      334.40     14.90 o 
   9  -1   0       32.70       31.98      5.36 o 
  10  -1   0        0.44        8.54      4.87 o 
  11  -1   0        6.54        7.95      5.76 o 
  12  -1   0        0.01        8.84      6.95 o 
   2   0   0       27.66       28.70      1.89 o 
   3   0   0       51.07       39.63      3.38 o 
   4   0   0     1428.98     1402.47     34.76 o 
   5   0   0      472.20      500.76     12.32 o 
   6   0   0      512.59      584.19     19.86 o 
   7   0   0       47.07       40.92      3.38 o 
   8   0   0      102.49      100.81      6.06 o 
   9   0   0       40.13       27.71      5.96 o 
  10   0   0       94.99      122.16     10.63 o 
  11   0   0        8.42        8.44      6.26 o 
  12   0   0        1.80        7.55      7.15 o 
   2   1   0      772.06      766.24     23.94 o 
   3   1   0      328.02      325.56     11.22 o 
   4   1   0      824.55      846.19     24.83 o 
   5   1   0        4.76        8.64      1.79 o 
   6   1   0      191.71      185.23      7.35 o 
   7   1   0       42.26       37.54      1.99 o 
   8   1   0      296.89      327.95     10.53 o 
   9   1   0       31.39       29.10      6.36 o 
  10   1   0        0.46       -4.07      4.07 o 
  11   1   0        6.68       11.72      5.96 o 
  12   1   0        0.02       -0.89      6.55 o 
   0   2   0     1090.27     1176.92     71.51 o 
   1   2   0     1124.02     1072.14     36.05 o 
   2   2   0      455.09      418.62     12.91 o 
   3   2   0      392.17      383.76     12.91 o 
   4   2   0      682.20      755.71     21.75 o 
   5   2   0      554.76      558.37     13.21 o 
   6   2   0      171.69      154.74      6.16 o 
   7   2   0       53.14       43.30      3.87 o 
   8   2   0       35.45       40.62      4.87 o 
   9   2   0       10.78        9.53      1.59 o 
  10   2   0        9.87        9.14      5.16 o 
  11   2   0        0.53       -1.09      6.46 o 
  12   2   0        7.57        6.16      7.75 o 
   1   3   0      492.46      423.79     13.61 o 
   2   3   0     1463.22     1309.01     36.05 o 
   3   3   0      952.11      994.47     29.00 o 
   4   3   0     1172.86     1361.75     40.52 o 
   5   3   0      148.96      156.43      7.45 o 
   6   3   0        5.71        5.56      2.18 o 
   7   3   0       83.60       78.46      5.46 o 
   8   3   0       52.05       55.62      6.85 o 
   9   3   0      205.17      191.09     13.11 o 
  10   3   0        1.01        7.25      6.55 o 
  11   3   0       15.68       14.00      7.05 o 
  12   3   0        9.47        0.60      7.05 o 
   0   4   0      123.52      128.52      5.66 o 
   1   4   0      605.55      604.15     15.59 o 
   2   4   0      368.85      367.67     12.02 o 
   3   4   0     1341.72     1394.22     51.35 o 
   4   4   0     1033.08     1133.22     39.03 o 
   5   4   0       72.84       80.25      3.97 o 
   6   4   0      142.22      135.57      6.55 o 
   7   4   0       15.63        8.94      3.87 o 
   8   4   0      119.12      110.84      9.04 o 
   9   4   0       57.78       81.44      9.73 o 
  10   4   0       78.44       81.04      9.04 o 
  11   4   0       15.78       13.90      7.35 o 
   1   5   0       87.19       86.80      3.38 o 
   2   5   0      266.47      291.40     10.43 o 
   3   5   0      212.04      226.74      8.64 o 
   4   5   0      307.65      322.29     13.51 o 
   5   5   0       97.52       92.66      5.16 o 
   6   5   0       13.04       15.69      2.88 o 
   7   5   0       16.55       14.90      5.07 o 
   8   5   0       13.36       12.51      1.59 o 
   9   5   0       70.23       56.41      7.75 o 
  10   5   0       23.47       23.74      8.14 o 
  11   5   0        0.37        2.88      7.75 o 
   0   6   0      169.87      180.56      7.45 o 
   1   6   0      268.36      291.60      9.93 o 
   2   6   0       49.83       37.94      2.58 o 
   3   6   0      260.64      246.41      9.83 o 
   4   6   0       18.59       13.61      2.98 o 
   5   6   0       95.48       86.41      5.16 o 
   6   6   0       17.86       19.27      4.57 o 
   7   6   0       18.78       12.61      4.37 o 
   8   6   0        2.08        2.48      4.67 o 
   9   6   0       13.22       18.47      7.45 o 
  11   6   0        2.84        2.58      7.85 o 
   1   7   0      189.94      167.45      5.46 o 
   2   7   0      396.27      419.02     13.90 o 
   3   7   0      129.23      132.09      6.65 o 
   4   7   0       21.72       27.41      3.58 o 
   5   7   0      239.60      234.29     15.59 o 
   6   7   0       71.15       58.99      6.85 o 
   7   7   0       14.18       12.32      5.16 o 
   8   7   0       21.35       30.19      7.65 o 
   9   7   0       17.81       27.81      7.35 o 
  10   7   0        6.16        1.69      7.05 o 
   0   8   0       88.26       94.05      5.86 o 
   1   8   0       55.73       46.58      2.88 o 
   2   8   0      133.85      140.04      7.35 o 
   3   8   0       42.95       37.64      5.26 o 
   4   8   0       11.65       11.82      5.16 o 
   5   8   0       23.97       19.76      5.36 o 
   6   8   0       58.29       54.13      7.85 o 
   7   8   0       17.06        5.26      6.26 o 
   8   8   0       12.58       10.53      6.46 o 
   9   8   0        5.66        7.95      7.25 o 
   1   9   0       51.00       55.72      4.47 o 
   2   9   0       17.67       15.20      3.67 o 
   3   9   0       40.21       38.34      5.26 o 
   4   9   0        4.17       -0.89      5.36 o 
   5   9   0        6.50        1.79      4.67 o 
   6   9   0       28.79       15.89      5.86 o 
   7   9   0        5.54       16.29      6.95 o 
   8   9   0        2.78       16.19      7.45 o 
   0  10   0       77.70       58.20      7.25 o 
   1  10   0       12.10       14.50      3.67 o 
   2  10   0       24.88       23.84      4.37 o 
   3  10   0       23.21       26.42      4.37 o 
   4  10   0       13.27       18.77      6.46 o 
   5  10   0        0.11        1.19      6.95 o 
   6  10   0       11.71        2.48      6.65 o 
   7  10   0        5.72       14.90      7.85 o 
   1  11   0       17.81       14.20      5.26 o 
   2  11   0       12.88        7.45      5.16 o 
   3  11   0        2.63        6.95      4.87 o 
   4  11   0        5.90       10.13      5.26 o 
   5  11   0        4.66       22.84      8.64 o 
   6  11   0       16.23        4.27      7.55 o 
   0  12   0        2.82        6.36      7.05 o 
   1  12   0       15.95       11.62      5.66 o 
   2  12   0       13.05       24.33      5.66 o 
   3  12   0        4.90        6.85      5.56 o 
  -6 -11   1        3.80       16.98     10.03 o 
  -5 -11   1       11.67       14.60      7.75 o 
   4 -11   1        6.11       10.73      7.85 o 
   5 -11   1        0.47       -7.25      7.25 o 
  -7 -10   1        3.46        0.20      7.25 o 
  -6 -10   1       13.76       13.41      7.75 o 
  -5 -10   1       16.77        4.87      6.65 o 
  -4 -10   1        1.85        5.56      6.75 o 
   3 -10   1        9.58       11.52      6.26 o 
   4 -10   1        0.78       -2.28      5.86 o 
   5 -10   1        6.31        5.07      6.75 o 
   6 -10   1       11.84        6.55      8.64 o 
   7 -10   1        7.84       12.81     10.03 o 
  -9  -9   1        5.53        4.77      7.35 o 
  -8  -9   1       14.99       18.18      8.44 o 
  -7  -9   1       24.33       32.48      7.45 o 
  -6  -9   1        0.87       11.12      6.16 o 
  -5  -9   1       15.55       16.78      5.36 o 
  -4  -9   1       46.14       43.60      6.16 o 
  -3  -9   1      144.95      150.96     11.52 o 
   3  -9   1       13.37       21.75      6.55 o 
   4  -9   1       97.47       93.06      9.53 o 
   5  -9   1        8.68        5.26      6.06 o 
   6  -9   1        3.78       -7.15      7.15 o 
   7  -9   1       16.89       18.47      7.75 o 
   8  -9   1       14.57        5.07      7.65 o 
  -9  -8   1        4.19        2.78      7.45 o 
  -8  -8   1        1.43        4.27      5.76 o 
  -7  -8   1       19.63       31.09      7.85 o 
  -6  -8   1        5.88        8.44      5.56 o 
  -5  -8   1        0.43        1.29      4.17 o 
  -4  -8   1       28.24       27.91      5.66 o 
  -3  -8   1      349.64      346.32     21.25 o 
  -2  -8   1       94.70       94.75      8.24 o 
   2  -8   1        1.35        6.16      4.07 o 
   3  -8   1        3.32        2.68      4.17 o 
   4  -8   1       21.06       29.30      6.06 o 
   5  -8   1        1.14        0.70      4.67 o 
   6  -8   1        0.49        0.60      5.26 o 
   7  -8   1       31.26       48.86      8.24 o 
   8  -8   1        0.15        9.44      7.35 o 
   9  -8   1        0.40       -7.65      9.24 o 
 -10  -7   1        3.11        2.58      6.75 o 
  -9  -7   1       22.37       24.43      7.55 o 
  -8  -7   1        9.85       17.78      6.16 o 
  -7  -7   1       53.76       75.98      9.04 o 
  -6  -7   1        6.18       14.70      5.66 o 
  -5  -7   1       32.16       41.22      5.96 o 
  -4  -7   1        9.51        8.24      2.98 o 
  -3  -7   1       53.60       47.08      4.17 o 
  -2  -7   1        2.51        6.36      4.17 o 
   1  -7   1       25.04       18.57      3.67 o 
   2  -7   1       41.68       32.18      4.67 o 
   3  -7   1       11.19       10.83      3.08 o 
   4  -7   1        6.55       13.90      3.58 o 
   5  -7   1        0.59       -3.97      3.97 o 
   6  -7   1        0.42        1.79      4.97 o 
   7  -7   1       10.99       10.03      5.36 o 
   8  -7   1        5.35        6.06      5.36 o 
   9  -7   1        0.73       -7.85      8.04 o 
  10  -7   1        4.38        6.95      8.14 o 
 -11  -6   1        6.21       17.08      8.54 o 
 -10  -6   1        1.26        4.47      6.75 o 
  -9  -6   1        5.57       14.50      5.46 o 
  -8  -6   1       21.06       26.42      6.55 o 
  -7  -6   1       89.63       83.82      8.54 o 
  -6  -6   1       85.65       97.63      8.34 o 
  -5  -6   1      185.72      165.17      8.44 o 
  -4  -6   1       41.61       46.18      3.77 o 
  -3  -6   1       75.36       83.72      4.77 o 
  -2  -6   1      221.24      242.53     11.72 o 
  -1  -6   1       47.19       43.10      3.97 o 
   1  -6   1      357.89      357.15     20.66 o 
   2  -6   1      134.24      134.87      6.46 o 
   3  -6   1      199.52      203.30      8.24 o 
   4  -6   1       39.45       35.46      3.08 o 
   5  -6   1      149.17      141.23      6.95 o 
   6  -6   1      353.31      359.93     20.26 o 
   7  -6   1       47.79       49.26      6.55 o 
   8  -6   1       27.57       25.72      5.76 o 
   9  -6   1       15.96       18.57      6.75 o 
  10  -6   1       11.46       30.99      7.75 o 
 -11  -5   1        4.32        0.99      7.05 o 
 -10  -5   1       62.48       56.91      8.34 o 
  -9  -5   1        3.95        3.18      4.07 o 
  -8  -5   1      139.06      110.84      9.44 o 
  -7  -5   1      139.99      124.45     10.83 o 
  -6  -5   1      339.19      355.06     14.10 o 
  -5  -5   1        2.31        4.57      2.18 o 
  -4  -5   1      730.07      762.66     35.06 o 
  -3  -5   1      175.38      188.80      7.25 o 
  -2  -5   1       43.22       53.73      3.48 o 
  -1  -5   1      310.05      290.11     18.27 o 
   1  -5   1     1334.61     1460.17     95.64 o 
   2  -5   1      203.42      197.25      6.65 o 
   3  -5   1       13.91       13.21      2.58 o 
   4  -5   1      131.51      115.11      5.36 o 
   5  -5   1      310.35      342.15     12.02 o 
   6  -5   1       27.64       24.73      3.38 o 
   7  -5   1       94.38       82.73      7.55 o 
   8  -5   1       39.50       31.19      6.26 o 
   9  -5   1        7.78        5.66      4.87 o 
  10  -5   1        9.34       21.55      9.04 o 
  11  -5   1       11.04       17.08      8.14 o 
 -12  -4   1       25.94       22.74      9.73 o 
 -11  -4   1        2.01        9.14      6.55 o 
 -10  -4   1        5.21       11.12      5.56 o 
  -9  -4   1       33.34       33.27      5.96 o 
  -8  -4   1       57.61       50.06      6.06 o 
  -7  -4   1       44.86       55.22      4.27 o 
  -6  -4   1       63.65       74.19      4.47 o 
  -5  -4   1      259.62      270.74      9.83 o 
  -4  -4   1       64.23       50.16      3.18 o 
  -3  -4   1      365.26      378.40     14.90 o 
  -2  -4   1       12.08       13.31      1.79 o 
  -1  -4   1      360.41      348.71     15.39 o 
   1  -4   1      469.89      455.77     17.88 o 
   2  -4   1     1103.14     1086.24     33.77 o 
   3  -4   1       11.91       15.89      2.18 o 
   4  -4   1      319.33      294.68     12.41 o 
   5  -4   1       92.26       85.12      4.17 o 
   6  -4   1       46.94       47.97      3.97 o 
   7  -4   1       22.90       23.64      3.38 o 
   8  -4   1      104.70       88.19      8.34 o 
   9  -4   1        0.60       -3.67      4.57 o 
  10  -4   1       46.69       58.20      8.44 o 
  11  -4   1        1.57       10.83      7.25 o 
 -12  -3   1        0.86        0.10      7.35 o 
 -11  -3   1       96.33      110.64     11.22 o 
 -10  -3   1       18.28       26.32      6.95 o 
  -9  -3   1       98.35       94.45      8.94 o 
  -8  -3   1       41.06       42.91      5.96 o 
  -7  -3   1       15.24       17.18      2.68 o 
  -6  -3   1      321.90      301.73     10.73 o 
  -5  -3   1      312.91      352.28     12.02 o 
  -4  -3   1      129.83      134.77      5.26 o 
  -3  -3   1     1553.28     1627.62     63.86 o 
  -2  -3   1      422.90      482.88     15.00 o 
  -1  -3   1     5482.36     5438.15    162.78 o 
   0  -3   1     1636.18     1588.09     99.72 o 
   1  -3   1       59.71       59.49      2.88 o 
   2  -3   1      547.26      579.42     17.28 o 
   3  -3   1     3668.58     3831.88    133.88 o 
   4  -3   1       80.00       92.17      4.17 o 
   5  -3   1      104.72       87.70      4.57 o 
   6  -3   1      188.99      191.68      7.55 o 
   7  -3   1      143.99      141.03      7.35 o 
   8  -3   1       63.31       67.64      7.15 o 
   9  -3   1       37.00       28.70      6.46 o 
  10  -3   1       15.02       18.57      6.46 o 
  11  -3   1        5.34       10.03      8.44 o 
 -12  -2   1        0.25       -5.56      6.95 o 
 -11  -2   1       76.06       76.97      9.34 o 
 -10  -2   1       11.50       17.18      5.56 o 
  -9  -2   1       10.52       24.73      4.97 o 
  -8  -2   1       62.80       54.03      4.57 o 
  -7  -2   1       11.30       13.21      2.58 o 
  -6  -2   1      215.40      202.31      7.85 o 
  -5  -2   1      699.35      720.15     21.75 o 
  -4  -2   1      702.10      740.91     24.53 o 
  -3  -2   1      205.11      183.24      5.66 o 
  -2  -2   1     8580.49     8491.68    514.86 o 
   0  -2   1     1296.74     1257.07     60.88 o 
   1  -2   1      904.74      878.17     24.23 o 
   2  -2   1     1350.78     1252.50     39.83 o 
   3  -2   1      778.43      801.99     22.05 o 
   4  -2   1      123.10      102.50      4.17 o 
   5  -2   1      473.64      472.36     15.99 o 
   6  -2   1      205.71      200.82      8.14 o 
   7  -2   1       96.76       95.25      5.07 o 
   8  -2   1        7.50        4.07      3.87 o 
   9  -2   1      219.87      227.54     14.60 o 
  10  -2   1       11.65       13.21      5.46 o 
  11  -2   1        2.00       -6.95      6.95 o 
  12  -2   1        5.10       19.66      8.24 o 
 -12  -1   1        0.15        3.38      6.85 o 
 -11  -1   1       16.30        4.97      5.56 o 
 -10  -1   1        8.29       -3.38      5.46 o 
  -9  -1   1      279.60      250.28     18.37 o 
  -8  -1   1       42.77       45.09      4.07 o 
  -7  -1   1      288.29      295.07     12.02 o 
  -6  -1   1      239.27      243.53      8.64 o 
  -5  -1   1     1582.90     1659.50     63.27 o 
  -4  -1   1      186.74      211.15      7.85 o 
  -3  -1   1     2567.88     2500.33     94.35 o 
  -2  -1   1      851.04      818.28     36.15 o 
   2  -1   1     4079.89     4089.12    137.36 o 
   3  -1   1      131.94      131.40      5.46 o 
   4  -1   1      806.16      828.71     26.72 o 
   5  -1   1      204.40      217.90      7.35 o 
   6  -1   1        5.17        6.16      2.09 o 
   7  -1   1       25.76       17.98      2.68 o 
   8  -1   1      221.76      255.74     14.70 o 
   9  -1   1      141.70      119.38      9.34 o 
  10  -1   1        7.48       15.79      5.96 o 
  11  -1   1        9.93        7.45      6.46 o 
  12  -1   1        1.53       -7.45      7.45 o 
 -12   0   1        5.30        2.88      6.06 o 
 -11   0   1       10.92        9.93      5.86 o 
 -10   0   1       32.97       26.22      6.16 o 
  -9   0   1       80.35       75.38      7.85 o 
  -8   0   1       77.92       77.77      5.26 o 
  -7   0   1      468.13      477.02     17.98 o 
  -6   0   1        0.06        0.40      1.59 o 
  -5   0   1       99.15       85.71      3.18 o 
  -4   0   1     1404.55     1391.24     41.91 o 
  -3   0   1       40.29       54.23      2.09 o 
  -2   0   1     1952.01     1728.13     47.18 o 
   0   0   1       18.86        0.00      0.10 o 
   1   0   1       65.59       43.00      4.87 o 
   2   0   1      196.28      198.04      6.55 o 
   3   0   1       10.41        8.24      1.19 o 
   4   0   1        1.42        1.89      0.50 o 
   6   0   1        3.10        0.89      1.79 o 
   7   0   1        0.18        2.18      2.18 o 
   8   0   1       86.18      101.20      8.54 o 
   9   0   1        2.09       10.13      4.27 o 
  10   0   1       72.02       76.28      8.54 o 
  11   0   1        5.16       13.21      6.46 o 
  12   0   1       23.72       29.40      8.14 o 
 -12   1   1        0.13       -1.19      6.36 o 
 -11   1   1       16.55        6.85      5.46 o 
 -10   1   1        7.90        3.77      5.16 o 
  -9   1   1      288.00      290.80     18.77 o 
  -8   1   1       42.77       47.87      2.28 o 
  -7   1   1      292.79      300.93      9.63 o 
  -6   1   1      245.76      257.53      7.45 o 
  -5   1   1     1580.39     1650.36     47.47 o 
  -4   1   1      187.49      203.80      5.86 o 
  -3   1   1     2585.22     2469.14     68.13 o 
  -2   1   1      850.74      820.66     27.01 o 
   1   1   1      524.18      444.65     15.79 o 
   2   1   1     4073.80     4075.91    110.04 o 
   3   1   1      117.29      128.32      3.48 o 
   4   1   1      810.26      815.60     23.44 o 
   5   1   1      206.15      232.50      7.65 o 
   6   1   1        5.68        9.04      2.09 o 
   7   1   1       27.67       26.32      3.28 o 
   8   1   1      217.08      216.21     12.71 o 
   9   1   1      144.36      130.80     10.23 o 
  10   1   1        8.27        5.36      5.36 o 
  11   1   1        9.84       12.71      5.66 o 
  12   1   1        1.50        0.10      6.36 o 
 -12   2   1        0.25       -6.46      6.46 o 
 -11   2   1       75.96       87.80     11.12 o 
 -10   2   1       11.42        8.24      6.26 o 
  -9   2   1       10.17        8.74      1.89 o 
  -8   2   1       66.19       60.39      3.18 o 
  -7   2   1       11.12       11.42      2.28 o 
  -6   2   1      213.67      208.96      5.86 o 
  -5   2   1      725.34      746.08     19.76 o 
  -4   2   1      690.46      706.85     22.05 o 
  -3   2   1      214.05      194.76      7.15 o 
   0   2   1     1324.01     1260.74     32.77 o 
   1   2   1      872.69      860.29     23.84 o 
   2   2   1     1336.59     1251.70     33.67 o 
   3   2   1      765.59      787.19     26.82 o 
   4   2   1      120.72      106.97      3.38 o 
   5   2   1      478.84      472.46     16.09 o 
   6   2   1      200.46      204.79      9.73 o 
   7   2   1       98.85      108.75      6.06 o 
   8   2   1        7.43        6.46      3.77 o 
   9   2   1      218.62      211.94      8.44 o 
  10   2   1       12.24        9.34      5.66 o 
  11   2   1        2.03        3.28      7.35 o 
  12   2   1        5.33       -3.38      8.14 o 
 -12   3   1        1.01        4.27      7.25 o 
 -11   3   1       96.06       75.18     11.62 o 
 -10   3   1       17.25       12.32      5.46 o 
  -9   3   1       96.51       82.63      5.26 o 
  -8   3   1       40.30       37.74      5.07 o 
  -7   3   1       16.60       14.80      1.19 o 
  -6   3   1      326.27      305.01     11.92 o 
  -5   3   1      308.96      372.24     11.72 o 
  -4   3   1      138.46      146.59      6.16 o 
  -3   3   1     1525.78     1617.89     48.67 o 
  -2   3   1      428.24      474.94     17.28 o 
  -1   3   1     5518.79     5495.06    185.43 o 
   0   3   1     1619.75     1507.25     36.85 o 
   1   3   1       53.74       48.96      2.18 o 
   2   3   1      536.73      567.80     19.96 o 
   3   3   1     3668.90     3852.24    146.10 o 
   4   3   1       78.82       93.76      4.57 o 
   5   3   1      108.56      104.98      3.38 o 
   6   3   1      185.98      201.12      5.36 o 
   7   3   1      142.35      146.30      7.95 o 
   8   3   1       65.51       51.15      6.55 o 
   9   3   1       36.24       39.83      6.75 o 
  10   3   1       14.82       12.61      6.36 o 
  11   3   1        5.37        4.17      6.46 o 
 -12   4   1       26.04       26.62     10.03 o 
 -11   4   1        2.01        3.38      6.85 o 
 -10   4   1        5.01       10.33      5.66 o 
  -9   4   1       32.24       24.63      7.15 o 
  -8   4   1       58.83       56.61      2.58 o 
  -7   4   1       44.74       39.73      3.77 o 
  -6   4   1       59.98       73.79      4.57 o 
  -5   4   1      258.44      261.70     10.23 o 
  -4   4   1       65.36       52.94      3.58 o 
  -3   4   1      361.27      376.22     17.48 o 
  -2   4   1       17.31       19.76      1.89 o 
  -1   4   1      364.44      339.37      8.54 o 
   0   4   1      146.31      162.58      4.37 o 
   1   4   1      462.05      453.88     15.10 o 
   2   4   1     1097.45     1044.03     31.29 o 
   3   4   1        9.81       10.23      1.89 o 
   4   4   1      323.61      311.36     11.12 o 
   5   4   1       88.02       89.68      4.67 o 
   6   4   1       47.25       40.72      3.58 o 
   7   4   1       22.37       20.36      1.19 o 
   8   4   1      103.55      100.51      9.73 o 
   9   4   1        0.43       -4.17      4.27 o 
  10   4   1       46.01       41.12      8.24 o 
  11   4   1        1.65       13.51      7.05 o 
 -11   5   1        4.55        5.07      6.85 o 
 -10   5   1       61.16       82.04      9.53 o 
  -9   5   1        3.88       -5.86      5.86 o 
  -8   5   1      140.76      121.76     12.12 o 
  -7   5   1      141.16      136.26     11.32 o 
  -6   5   1      334.24      349.90     13.21 o 
  -5   5   1        1.89        1.59      1.99 o 
  -4   5   1      732.11      739.42     29.40 o 
  -3   5   1      176.06      189.90      6.46 o 
  -2   5   1       42.98       45.49      2.78 o 
  -1   5   1      311.67      300.34      9.83 o 
   0   5   1      926.44      898.63     24.53 o 
   1   5   1     1356.10     1476.46     41.61 o 
   2   5   1      197.52      186.82      7.65 o 
   3   5   1       14.09       17.48      2.38 o 
   4   5   1      127.67      119.28      5.66 o 
   5   5   1      302.73      302.42     12.91 o 
   6   5   1       30.02       10.13      3.67 o 
   7   5   1       97.13       84.52      3.87 o 
   8   5   1       40.05       30.29      6.65 o 
   9   5   1        7.59        5.96      5.26 o 
  10   5   1        9.73        2.58      6.16 o 
  11   5   1       11.22        4.87      7.25 o 
 -11   6   1        6.16        8.64      9.34 o 
 -10   6   1        1.12        0.30      6.26 o 
  -9   6   1        5.39        7.65      5.56 o 
  -8   6   1       21.41       31.48      6.65 o 
  -7   6   1       87.52      100.51      9.04 o 
  -6   6   1       85.37       87.70      8.24 o 
  -5   6   1      185.38      174.30      8.64 o 
  -4   6   1       39.32       42.21      3.77 o 
  -3   6   1       73.71       80.25      4.77 o 
  -2   6   1      211.20      213.43      7.85 o 
  -1   6   1       43.51       35.26      1.99 o 
   0   6   1       50.82       50.55      2.18 o 
   1   6   1      353.76      358.54     11.62 o 
   2   6   1      137.69      135.97      6.06 o 
   3   6   1      200.21      204.99      9.53 o 
   4   6   1       40.10       31.38      3.28 o 
   5   6   1      150.76      137.06     10.53 o 
   6   6   1      354.00      371.95     22.05 o 
   7   6   1       49.42       42.31      6.06 o 
   8   6   1       27.21       34.66      6.06 o 
   9   6   1       16.21       16.78      6.65 o 
  10   6   1       11.35        8.74      7.75 o 
 -10   7   1        3.35        4.77      6.95 o 
  -9   7   1       22.75       22.35      7.05 o 
  -8   7   1        9.54       12.22      5.96 o 
  -7   7   1       51.92       67.64      8.84 o 
  -6   7   1        6.57        0.50      3.87 o 
  -5   7   1       33.49       23.34      4.67 o 
  -4   7   1       10.71       13.41      2.88 o 
  -3   7   1       53.00       51.84      3.38 o 
  -2   7   1        2.55        3.58      2.09 o 
  -1   7   1       91.98       87.10      3.58 o 
   0   7   1       61.87       63.66      2.88 o 
   1   7   1       23.24       23.44      2.18 o 
   2   7   1       42.47       40.22      3.08 o 
   3   7   1       10.66        9.44      2.88 o 
   4   7   1        7.22       11.02      3.87 o 
   5   7   1        0.48       -0.70      3.67 o 
   6   7   1        0.38        6.65      4.47 o 
   7   7   1       10.67       17.58      5.76 o 
   8   7   1        5.23        0.99      5.36 o 
   9   7   1        0.77       -5.26      5.66 o 
  10   7   1        4.38       -0.30      7.75 o 
  -9   8   1        4.40        7.75      6.16 o 
  -8   8   1        1.51        3.87      5.76 o 
  -7   8   1       19.28       16.69      6.06 o 
  -6   8   1        5.44        4.57      4.77 o 
  -5   8   1        0.61       -0.50      3.97 o 
  -4   8   1       27.74       26.22      5.16 o 
  -3   8   1      351.72      342.85     21.15 o 
  -2   8   1       96.36       93.86      6.06 o 
  -1   8   1       52.71       49.26      3.08 o 
   0   8   1       32.87       42.81      2.78 o 
   1   8   1       43.75       36.15      3.18 o 
   2   8   1        1.00        3.48      2.68 o 
   3   8   1        3.22        4.57      4.37 o 
   4   8   1       21.70       17.08      4.87 o 
   5   8   1        1.00        4.47      4.17 o 
   6   8   1        0.68       -3.97      5.76 o 
   7   8   1       31.46       25.03      7.05 o 
   8   8   1        0.21        1.19      5.26 o 
   9   8   1        0.37       -1.59      7.25 o 
  -9   9   1        5.68        9.44      9.53 o 
  -8   9   1       15.33       32.28      7.75 o 
  -7   9   1       24.47       31.58      7.75 o 
  -6   9   1        0.84       10.83      5.46 o 
  -5   9   1       15.56       14.50      5.66 o 
  -4   9   1       46.36       39.03      6.26 o 
  -3   9   1      146.73      147.78     10.53 o 
  -2   9   1      138.10      136.86      7.45 o 
  -1   9   1       42.55       50.35      4.67 o 
   0   9   1       16.58        8.14      2.88 o 
   1   9   1       31.33       29.80      3.87 o 
   2   9   1       21.06       20.06      3.97 o 
   3   9   1       12.86       18.67      4.67 o 
   4   9   1       97.13      110.14      9.73 o 
   5   9   1        8.77        7.95      4.97 o 
   6   9   1        3.87       -0.60      6.55 o 
   7   9   1       16.97       20.96      7.15 o 
   8   9   1       14.93       16.78      7.35 o 
  -7  10   1        3.33        4.67     10.13 o 
  -6  10   1       13.88        7.35      6.85 o 
  -5  10   1       15.91       26.62      6.85 o 
  -4  10   1        1.79       10.13      6.75 o 
  -3  10   1        2.33        0.00      4.07 o 
  -2  10   1        7.18        9.73      3.87 o 
  -1  10   1       18.59       12.91      4.27 o 
   0  10   1        2.15        4.87      3.58 o 
   1  10   1        9.19       12.61      3.77 o 
   2  10   1       12.21       17.68      4.37 o 
   3  10   1        9.41        6.46      3.87 o 
   4  10   1        0.82        2.18      5.86 o 
   5  10   1        6.43        1.09      5.56 o 
   6  10   1       11.48       20.76      7.65 o 
   7  10   1        7.69       11.22      7.85 o 
  -6  11   1        3.62       16.78      8.34 o 
  -5  11   1       11.74        8.94      8.84 o 
  -4  11   1       18.72       21.15      5.76 o 
  -3  11   1       18.26       17.18      4.97 o 
  -2  11   1       20.05       24.53      4.97 o 
  -1  11   1       11.68       13.90      4.67 o 
   0  11   1       63.22       56.71      5.86 o 
   1  11   1       27.90       23.24      5.16 o 
   2  11   1       13.95       14.10      4.77 o 
   3  11   1        1.63       -3.58      4.97 o 
   4  11   1        6.30       10.33      5.56 o 
   5  11   1        0.50       -5.96      6.55 o 
  -3  12   1        0.12        4.57      5.86 o 
  -2  12   1        1.12        3.77      5.76 o 
  -1  12   1        0.12       -2.98      4.87 o 
   0  12   1        1.76       10.83      5.46 o 
   1  12   1        4.89        1.19      4.77 o 
   2  12   1        6.09        4.97      5.46 o 
   3  12   1        8.72       10.83      6.06 o 
  -6 -11   2       14.79       16.39      8.14 o 
  -5 -11   2        3.36        9.24      6.95 o 
   4 -11   2        2.86       10.73      7.95 o 
   5 -11   2        0.74       18.57     10.03 o 
  -7 -10   2        3.85       -8.04      8.34 o 
  -6 -10   2        1.92        7.55      6.75 o 
  -5 -10   2       47.04       53.33      7.45 o 
  -4 -10   2       24.37       29.30      6.55 o 
   3 -10   2       12.97       12.41      6.06 o 
   4 -10   2       19.81       30.09      7.55 o 
   5 -10   2        1.81       11.02      9.34 o 
   6 -10   2        6.91       12.32      9.63 o 
  -9  -9   2        1.00       -8.74      8.74 o 
  -8  -9   2       48.19       54.33     10.13 o 
  -7  -9   2        3.91       14.90      6.85 o 
  -6  -9   2       10.16        7.85      5.26 o 
  -5  -9   2       92.03       96.74      8.34 o 
  -4  -9   2       81.21       85.41      8.74 o 
  -3  -9   2       11.00       14.20      4.57 o 
   3  -9   2        6.35        6.06      6.55 o 
   4  -9   2       36.08       40.12      6.85 o 
   5  -9   2       19.86       13.90      6.36 o 
   6  -9   2        3.15        4.17      5.86 o 
   7  -9   2        1.46       -6.36      6.95 o 
   8  -9   2       14.03       18.08      8.84 o 
 -10  -8   2       11.03       23.94     10.23 o 
  -9  -8   2        4.86        0.79      5.96 o 
  -8  -8   2       16.40       28.21      6.16 o 
  -7  -8   2       35.70       39.53      6.95 o 
  -6  -8   2        4.20       10.13      5.36 o 
  -5  -8   2       30.06       21.95      5.96 o 
  -4  -8   2      109.48      119.18      9.93 o 
  -3  -8   2       84.67       87.50      7.85 o 
   2  -8   2       28.91       27.61      5.46 o 
   3  -8   2       31.70       34.17      6.85 o 
   4  -8   2       43.27       48.57      6.06 o 
   5  -8   2       74.07       64.95      9.24 o 
   6  -8   2       16.82       15.29      5.86 o 
   7  -8   2       16.41       14.70      7.05 o 
   8  -8   2       12.69       12.02      8.74 o 
   9  -8   2        3.63       10.63      8.14 o 
 -10  -7   2       19.21       24.73      8.64 o 
  -9  -7   2       21.08       17.78      6.26 o 
  -8  -7   2        9.46        7.35      5.36 o 
  -7  -7   2       12.26        3.08      5.36 o 
  -6  -7   2        5.45        8.54      4.07 o 
  -5  -7   2       61.41       61.68      6.26 o 
  -4  -7   2       74.74       78.06      5.16 o 
  -3  -7   2      177.61      169.63     10.23 o 
  -2  -7   2       91.00      107.86      6.95 o 
   1  -7   2       34.82       38.34      5.36 o 
   2  -7   2      217.61      239.75     14.10 o 
   3  -7   2      118.43      123.95      6.06 o 
   4  -7   2       42.78       49.66      4.27 o 
   5  -7   2       17.38       19.86      5.36 o 
   6  -7   2       22.16       13.81      5.26 o 
   7  -7   2        9.95       12.51      5.86 o 
   8  -7   2        9.49       12.02      6.55 o 
   9  -7   2        0.50        6.06      6.75 o 
 -11  -6   2        5.08        6.65      8.44 o 
 -10  -6   2       12.49       12.51      6.75 o 
  -9  -6   2       11.75       13.01      6.06 o 
  -8  -6   2        1.12        4.67      4.27 o 
  -7  -6   2       54.68       57.70      6.95 o 
  -6  -6   2       34.91       29.40      5.36 o 
  -5  -6   2      123.94      128.91      6.75 o 
  -4  -6   2      759.25      767.23     28.80 o 
  -3  -6   2      174.07      185.72      8.14 o 
  -2  -6   2      170.24      150.57      9.34 o 
   1  -6   2      303.83      306.00     13.90 o 
   2  -6   2      157.42      140.83      6.46 o 
   3  -6   2        0.34        0.40      3.08 o 
   4  -6   2       73.48       83.23      5.26 o 
   5  -6   2       20.24       19.47      3.38 o 
   6  -6   2       41.95       38.14      7.25 o 
   7  -6   2       36.76       42.41      6.65 o 
   8  -6   2       10.18       15.69      5.86 o 
   9  -6   2       10.55        6.95      7.05 o 
  10  -6   2        2.21        6.36      8.54 o 
 -11  -5   2       18.55       23.84      8.84 o 
 -10  -5   2        8.39       10.53      5.56 o 
  -9  -5   2        4.36        3.87      4.67 o 
  -8  -5   2       19.95       32.87      5.46 o 
  -7  -5   2       41.61       35.36      5.46 o 
  -6  -5   2        0.38        0.60      2.18 o 
  -5  -5   2       38.40       30.89      3.08 o 
  -4  -5   2      215.41      189.00      8.34 o 
  -3  -5   2       20.58       18.47      2.09 o 
  -2  -5   2      484.06      515.56     16.78 o 
  -1  -5   2      677.84      667.12     39.33 o 
   1  -5   2      670.61      651.82     31.98 o 
   2  -5   2      423.34      447.72     15.20 o 
   3  -5   2      101.68       86.11      4.07 o 
   4  -5   2       29.78       24.53      2.58 o 
   5  -5   2       81.79       77.96      4.47 o 
   6  -5   2      176.38      177.68      8.54 o 
   7  -5   2       10.45        2.98      3.97 o 
   8  -5   2       36.30       48.86      7.65 o 
   9  -5   2       15.37       14.70      6.65 o 
  10  -5   2        4.71        9.63      7.15 o 
 -12  -4   2        1.32       -2.88      7.35 o 
 -11  -4   2        0.59        3.28      6.75 o 
 -10  -4   2       11.21       19.86      6.06 o 
  -9  -4   2        9.47       21.25      5.66 o 
  -8  -4   2      150.06      146.20     12.51 o 
  -7  -4   2      138.96      136.16      7.55 o 
  -6  -4   2      125.70      120.27      6.46 o 
  -5  -4   2      140.60      142.82      6.26 o 
  -4  -4   2       15.33       18.57      2.18 o 
  -3  -4   2      572.83      599.28     21.25 o 
  -2  -4   2      852.04      803.78     25.33 o 
  -1  -4   2       65.19       59.19      3.87 o 
   0  -4   2      687.94      704.96     36.05 o 
   1  -4   2      644.78      670.99     21.95 o 
   2  -4   2      259.59      247.90      8.84 o 
   3  -4   2        6.71        3.58      1.79 o 
   4  -4   2     1450.39     1431.47     41.22 o 
   5  -4   2       79.87       85.12      4.27 o 
   6  -4   2      169.39      179.37      7.25 o 
   7  -4   2       48.57       51.84      6.16 o 
   8  -4   2        2.26        1.09      3.97 o 
   9  -4   2       14.02       18.87      6.55 o 
  10  -4   2        5.54        4.87      6.36 o 
  11  -4   2        5.22       -3.18      9.24 o 
 -12  -3   2       11.74       15.20      7.65 o 
 -11  -3   2        5.23       -0.70      7.35 o 
 -10  -3   2       36.04       32.28      6.46 o 
  -9  -3   2       81.70       78.96      7.95 o 
  -8  -3   2       10.35       10.43      4.17 o 
  -7  -3   2      134.75      151.36      8.44 o 
  -6  -3   2       72.42       71.41      4.77 o 
  -5  -3   2      392.45      399.66     14.40 o 
  -4  -3   2      288.64      282.26     12.71 o 
  -3  -3   2      394.78      422.70     18.08 o 
  -2  -3   2     1038.02     1084.05     34.36 o 
  -1  -3   2     3467.91     3225.65    178.57 o 
   0  -3   2      495.48      462.52     24.93 o 
   1  -3   2      374.16      376.61     11.52 o 
   2  -3   2       28.27       33.77      2.28 o 
   3  -3   2      388.42      408.59     15.20 o 
   4  -3   2      325.93      337.88     11.42 o 
   5  -3   2       39.72       42.51      3.08 o 
   6  -3   2       76.09       81.94      4.97 o 
   7  -3   2      199.22      197.25      8.34 o 
   8  -3   2      218.50      205.79     14.60 o 
   9  -3   2       15.67       15.20      6.55 o 
  10  -3   2        4.18        6.65      5.76 o 
  11  -3   2        0.14        2.78      7.35 o 
 -12  -2   2        0.94       -5.07      6.65 o 
 -11  -2   2       19.60       24.63      6.36 o 
 -10  -2   2        7.04        6.85      5.36 o 
  -9  -2   2      249.24      251.08     16.39 o 
  -8  -2   2       78.37       83.23      5.76 o 
  -7  -2   2       59.41       47.97      4.17 o 
  -6  -2   2      283.37      298.45     10.23 o 
  -5  -2   2     1209.35     1244.15     44.79 o 
  -4  -2   2      852.37      866.95     24.63 o 
  -3  -2   2     1403.11     1275.34     40.03 o 
  -2  -2   2     3181.79     3181.85    112.43 o 
  -1  -2   2     3725.07     3638.91    138.55 o 
   0  -2   2     2972.46     2905.84    138.85 o 
   1  -2   2     1314.62     1287.66     37.14 o 
   2  -2   2      440.03      441.47     13.11 o 
   3  -2   2      659.86      650.33     19.96 o 
   4  -2   2      155.29      154.14      5.16 o 
   5  -2   2      375.93      391.81     14.90 o 
   6  -2   2      205.27      217.90      9.04 o 
   7  -2   2      279.13      280.28     11.92 o 
   8  -2   2      196.22      182.55     12.71 o 
   9  -2   2       14.56        9.53      4.67 o 
  10  -2   2       24.25        9.93      5.66 o 
  11  -2   2       23.28       18.57      8.64 o 
 -12  -1   2       34.65       40.22      9.04 o 
 -11  -1   2       32.29       36.65      7.45 o 
 -10  -1   2       15.34        9.93      4.57 o 
  -9  -1   2       85.91       76.57      7.15 o 
  -8  -1   2       89.63       86.61      5.16 o 
  -7  -1   2      126.70      134.18      6.16 o 
  -6  -1   2      422.22      415.74     14.20 o 
  -5  -1   2      196.21      170.03      7.35 o 
  -4  -1   2      408.39      436.40     21.85 o 
  -3  -1   2      462.83      442.76     21.15 o 
  -2  -1   2     7326.98     7331.45    380.98 o 
  -1  -1   2      206.73      221.58      5.86 o 
   0  -1   2       58.98       57.51      1.69 o 
   1  -1   2     2400.20     2509.46     62.57 o 
   2  -1   2     2643.79     2584.45     68.93 o 
   3  -1   2      205.27      205.59      7.35 o 
   4  -1   2      495.69      465.80     16.49 o 
   5  -1   2      249.18      231.61      8.24 o 
   6  -1   2       47.28       51.84      3.28 o 
   7  -1   2      116.37      122.76      6.55 o 
   8  -1   2      223.82      209.56     14.00 o 
   9  -1   2        3.31        8.44      4.77 o 
  10  -1   2        9.98        7.85      6.06 o 
  11  -1   2        6.07        0.30      6.46 o 
 -13   0   2        3.70        7.65      8.04 o 
 -12   0   2        0.52       -6.46      6.46 o 
 -11   0   2        7.61        9.14      6.55 o 
 -10   0   2       51.96       40.72      6.85 o 
  -9   0   2       52.59       47.97      5.96 o 
  -8   0   2      302.37      299.15     13.31 o 
  -7   0   2       44.77       43.20      3.58 o 
  -6   0   2       16.97       13.21      1.19 o 
  -5   0   2     1760.46     1873.73     45.39 o 
  -4   0   2     1534.09     1492.65     38.73 o 
  -3   0   2      140.74      114.12      2.88 o 
  -2   0   2      617.69      599.38     14.30 o 
  -1   0   2      389.46      380.88     10.23 o 
   0   0   2      143.63      113.52      3.87 o 
   2   0   2     1129.76     1109.78     31.29 o 
   3   0   2      290.49      247.80      6.75 o 
   4   0   2      472.25      510.30     13.41 o 
   5   0   2        0.17        1.79      0.70 o 
   6   0   2      257.17      277.69      7.25 o 
   7   0   2      447.55      451.50     17.68 o 
   8   0   2      315.91      299.24     15.00 o 
   9   0   2       10.83       17.38      5.66 o 
  10   0   2        8.32        9.53      5.46 o 
  11   0   2       11.90       -4.97      7.35 o 
 -12   1   2       34.47       38.93      8.14 o 
 -11   1   2       31.72       33.17      6.46 o 
 -10   1   2       15.21       10.92      4.67 o 
  -9   1   2       84.54       85.51      4.37 o 
  -8   1   2       89.02       86.80      3.67 o 
  -7   1   2      119.36      129.21      4.77 o 
  -6   1   2      413.31      423.39     13.31 o 
  -5   1   2      195.63      159.11      3.67 o 
  -4   1   2      413.86      425.68     10.73 o 
  -3   1   2      491.10      465.70     10.03 o 
  -1   1   2      191.14      217.41      5.66 o 
   0   1   2       58.05       57.60      2.38 o 
   1   1   2     2412.41     2437.26     67.73 o 
   2   1   2     2636.24     2665.89     80.94 o 
   3   1   2      222.69      226.84      8.04 o 
   4   1   2      494.67      458.05     17.68 o 
   5   1   2      250.15      248.39     11.12 o 
   6   1   2       48.67       52.24      3.38 o 
   7   1   2      118.26      119.18      4.47 o 
   8   1   2      223.88      228.93     14.20 o 
   9   1   2        3.15        8.74      4.77 o 
  10   1   2        9.86       12.12      5.07 o 
  11   1   2        5.88       -2.78      6.06 o 
 -12   2   2        0.89       -4.87      6.26 o 
 -11   2   2       18.97        9.24      5.86 o 
 -10   2   2        7.93        9.34      1.99 o 
  -9   2   2      249.64      227.44     10.73 o 
  -8   2   2       75.29       84.52      3.97 o 
  -7   2   2       58.37       54.62      2.09 o 
  -6   2   2      278.03      291.50      8.44 o 
  -5   2   2     1232.07     1232.34     32.18 o 
  -4   2   2      835.79      845.69     36.85 o 
  -3   2   2     1396.74     1252.00     35.26 o 
  -2   2   2     3173.38     3091.96    109.75 o 
  -1   2   2     3743.77     3648.44    112.83 o 
   0   2   2     2996.48     2987.58     76.57 o 
   1   2   2     1311.44     1295.70     38.34 o 
   2   2   2      446.98      458.95     10.73 o 
   3   2   2      666.44      641.00     16.09 o 
   4   2   2      143.75      155.83      4.47 o 
   5   2   2      379.90      382.27     14.50 o 
   6   2   2      208.08      227.44     10.92 o 
   7   2   2      286.19      291.80     13.11 o 
   8   2   2      198.08      218.10     12.61 o 
   9   2   2       14.56       15.49      1.69 o 
  10   2   2       24.74       31.88      7.25 o 
  11   2   2       23.20       20.36      7.45 o 
 -12   3   2       11.23       21.06      7.85 o 
 -11   3   2        5.89       -0.50      5.46 o 
 -10   3   2       35.90       27.61      3.38 o 
  -9   3   2       85.04       76.47      5.16 o 
  -8   3   2       10.41       10.43      1.19 o 
  -7   3   2      130.73      134.08      4.87 o 
  -6   3   2       76.91       85.91      4.47 o 
  -5   3   2      387.35      382.77     14.30 o 
  -4   3   2      295.56      289.61     11.62 o 
  -3   3   2      380.00      399.95     13.90 o 
  -2   3   2     1046.17     1099.05     30.69 o 
  -1   3   2     3445.44     3375.62    102.00 o 
   0   3   2      491.79      470.27     11.92 o 
   1   3   2      363.66      354.86     11.12 o 
   2   3   2       34.59       40.12      2.38 o 
   3   3   2      379.53      406.51     12.02 o 
   4   3   2      322.54      332.62      8.84 o 
   5   3   2       39.18       44.89      2.09 o 
   6   3   2       74.32       86.90      5.16 o 
   7   3   2      196.54      191.19     11.92 o 
   8   3   2      221.42      226.35     15.69 o 
   9   3   2       15.15       14.00      5.16 o 
  10   3   2        4.16        1.69      5.36 o 
  11   3   2        0.16        0.79      5.96 o 
 -12   4   2        1.36        3.87      7.75 o 
 -11   4   2        0.58       -5.56      5.56 o 
 -10   4   2       10.99        7.85      5.16 o 
  -9   4   2       10.16       14.10      1.29 o 
  -8   4   2      150.12      163.38      7.15 o 
  -7   4   2      137.67      139.54      7.15 o 
  -6   4   2      129.49      148.68      9.14 o 
  -5   4   2      138.72      145.40      7.05 o 
  -4   4   2       17.20       21.06      2.18 o 
  -3   4   2      590.15      620.54     20.56 o 
  -2   4   2      854.63      790.47     23.24 o 
  -1   4   2       62.74       52.54      2.18 o 
   0   4   2      684.47      696.22     14.90 o 
   1   4   2      639.23      654.90     19.07 o 
   2   4   2      251.24      238.46      8.64 o 
   3   4   2        6.04        4.07      1.59 o 
   4   4   2     1459.05     1447.16     43.90 o 
   5   4   2       81.89       86.90      3.38 o 
   6   4   2      167.05      166.36      5.86 o 
   7   4   2       48.27       41.91      5.16 o 
   8   4   2        2.64        5.86      4.67 o 
   9   4   2       14.40       18.27      5.76 o 
  10   4   2        5.01       10.33      6.46 o 
  11   4   2        5.26        1.39      7.05 o 
 -11   5   2       18.12       20.66      7.35 o 
 -10   5   2        8.30       10.73      6.36 o 
  -9   5   2        4.49        1.49      1.59 o 
  -8   5   2       18.99       22.74      5.66 o 
  -7   5   2       42.30       43.50      5.46 o 
  -6   5   2        0.62       -1.59      2.28 o 
  -5   5   2       34.47       33.47      3.48 o 
  -4   5   2      210.35      199.43      7.65 o 
  -3   5   2       21.29       18.87      2.28 o 
  -2   5   2      479.36      514.96     17.08 o 
  -1   5   2      677.51      692.84     18.08 o 
   0   5   2      375.66      389.52      9.04 o 
   1   5   2      677.64      685.59     17.28 o 
   2   5   2      406.29      444.25     14.40 o 
   3   5   2      103.22       93.76      4.27 o 
   4   5   2       29.91       24.33      2.78 o 
   5   5   2       82.39       93.56      5.26 o 
   6   5   2      178.44      189.60      7.45 o 
   7   5   2       10.71        6.26      1.59 o 
   8   5   2       34.94       45.69      6.36 o 
   9   5   2       15.49        9.14      6.95 o 
  10   5   2        4.51        4.57      5.86 o 
 -11   6   2        4.86       -3.77      8.04 o 
 -10   6   2       13.05        6.75      8.04 o 
  -9   6   2       11.31       10.23      2.48 o 
  -8   6   2        1.30       -2.88      4.67 o 
  -7   6   2       56.43       71.41      7.45 o 
  -6   6   2       37.76       39.53      4.27 o 
  -5   6   2      126.25      135.07      6.55 o 
  -4   6   2      763.32      765.54     30.09 o 
  -3   6   2      179.32      181.85      7.65 o 
  -2   6   2      175.34      173.41      6.46 o 
  -1   6   2       78.24       74.69      2.88 o 
   0   6   2      378.07      402.54      9.73 o 
   1   6   2      303.42      313.35      9.44 o 
   2   6   2      163.58      156.03      5.76 o 
   3   6   2        0.53        0.50      2.09 o 
   4   6   2       70.89       70.22      4.67 o 
   5   6   2       20.45       16.78      3.87 o 
   6   6   2       42.25       37.84      5.76 o 
   7   6   2       36.04       34.66      3.58 o 
   8   6   2        9.30       11.02      5.56 o 
   9   6   2       10.35       21.25      7.85 o 
  10   6   2        2.40        7.75      8.24 o 
 -10   7   2       18.99        9.53      6.85 o 
  -9   7   2       21.17       25.92      6.46 o 
  -8   7   2        8.84        9.73      5.26 o 
  -7   7   2       12.29       12.51      5.07 o 
  -6   7   2        5.86       18.77      5.07 o 
  -5   7   2       60.96       58.00      6.06 o 
  -4   7   2       74.60       74.69      5.96 o 
  -3   7   2      177.86      168.54      7.05 o 
  -2   7   2       88.42      105.08      4.77 o 
  -1   7   2       99.98      101.70      4.07 o 
   0   7   2       54.54       58.40      2.98 o 
   1   7   2       34.35       34.66      2.58 o 
   2   7   2      215.97      225.25      7.95 o 
   3   7   2      114.48      107.46      7.75 o 
   4   7   2       42.83       44.10      5.16 o 
   5   7   2       16.08       14.70      4.57 o 
   6   7   2       23.24        8.74      4.37 o 
   7   7   2        9.85        7.35      4.87 o 
   8   7   2        9.42       30.69      7.65 o 
   9   7   2        0.44       -2.28      7.25 o 
 -10   8   2       10.96        9.73      8.34 o 
  -9   8   2        4.82       14.50      7.05 o 
  -8   8   2       16.31        3.67      6.36 o 
  -7   8   2       35.73       27.11      8.24 o 
  -6   8   2        3.57        7.55      4.87 o 
  -5   8   2       28.55       28.60      5.36 o 
  -4   8   2      107.97      110.24      9.63 o 
  -3   8   2       82.88       89.19      5.76 o 
  -2   8   2      120.31      122.36      5.16 o 
  -1   8   2       35.91       41.22      2.98 o 
   0   8   2        7.44        7.35      2.28 o 
   1   8   2       41.49       40.72      3.18 o 
   2   8   2       29.39       26.92      3.67 o 
   3   8   2       32.32       29.40      4.47 o 
   4   8   2       44.17       50.55      6.16 o 
   5   8   2       74.46       65.95      7.85 o 
   6   8   2       17.04       12.32      5.26 o 
   7   8   2       15.63       13.31      5.76 o 
   8   8   2       12.77       -1.09      7.55 o 
   9   8   2        3.56        2.09      7.75 o 
  -9   9   2        0.95        4.67      7.55 o 
  -8   9   2       47.52       56.61     10.13 o 
  -7   9   2        3.60        6.26      7.25 o 
  -6   9   2       10.47       10.43      7.35 o 
  -5   9   2       91.71       97.23     10.43 o 
  -4   9   2       81.82       85.41      8.84 o 
  -3   9   2       10.21       23.84      6.65 o 
  -2   9   2        9.33        8.64      3.58 o 
  -1   9   2       51.28       45.69      4.17 o 
   0   9   2       54.80       50.65      4.37 o 
   1   9   2       25.27       27.41      3.87 o 
   2   9   2       33.58       32.08      4.17 o 
   3   9   2        7.05       10.73      4.87 o 
   4   9   2       35.70       33.07      6.06 o 
   5   9   2       20.57       12.71      6.26 o 
   6   9   2        3.15        1.99      5.46 o 
   7   9   2        1.50       -4.07      6.36 o 
   8   9   2       13.90       12.12      7.35 o 
  -7  10   2        3.94        6.85      7.65 o 
  -6  10   2        1.98        8.84      6.85 o 
  -5  10   2       46.84       36.35      7.25 o 
  -4  10   2       24.78        6.65      5.66 o 
  -3  10   2       27.38       33.07      4.57 o 
  -2  10   2       42.18       52.44      5.56 o 
  -1  10   2        5.56        0.30      4.67 o 
   0  10   2        5.91       11.92      4.07 o 
   1  10   2       13.87       15.59      3.67 o 
   2  10   2        5.72        5.66      3.58 o 
   3  10   2       12.92        9.53      3.87 o 
   4  10   2       20.00       18.87      5.86 o 
   5  10   2        1.63        5.76      5.86 o 
   6  10   2        7.06       15.20      8.84 o 
  -6  11   2       14.78       15.29      9.63 o 
  -5  11   2        3.25       -0.20      9.34 o 
  -4  11   2        8.24       11.02      4.57 o 
  -3  11   2       13.31       17.78      5.16 o 
  -2  11   2       30.79       26.22      4.87 o 
  -1  11   2       60.03       75.78      6.65 o 
   0  11   2       51.07       60.09      5.66 o 
   1  11   2        0.29        0.50      4.07 o 
   2  11   2        5.44        8.74      4.37 o 
   3  11   2        0.91       -2.38      4.57 o 
   4  11   2        2.86        6.75      5.26 o 
   5  11   2        0.78        2.09      6.26 o 
  -3  12   2        3.48        1.39      6.06 o 
  -2  12   2        2.20       -5.76      8.24 o 
  -1  12   2        6.98       16.09      5.26 o 
   0  12   2        8.92        1.09      5.16 o 
   1  12   2        5.21       15.99      6.26 o 
   2  12   2        1.32        1.19      5.66 o 
  -6 -11   3        3.72       -4.17      7.05 o 
  -5 -11   3        0.49       -6.65      7.65 o 
   4 -11   3       14.72       13.51      8.14 o 
  -7 -10   3        3.91        3.87      5.96 o 
  -6 -10   3        5.41        4.17      5.86 o 
  -5 -10   3        6.20        2.18      5.86 o 
  -4 -10   3        9.74        9.04      5.86 o 
   3 -10   3        0.64       -0.30      6.06 o 
   4 -10   3       23.05       10.83      7.05 o 
   5 -10   3        0.29       -1.79      6.65 o 
   6 -10   3       13.45       33.27      9.14 o 
  -9  -9   3        8.67       14.60      8.04 o 
  -8  -9   3        6.17       14.60      7.75 o 
  -7  -9   3        8.21       17.58      6.06 o 
  -6  -9   3        4.07       10.03      5.66 o 
  -5  -9   3       16.37       33.67      6.95 o 
  -4  -9   3       46.14       38.83      6.46 o 
   3  -9   3        2.01       -2.58      6.65 o 
   4  -9   3       27.99       38.83      8.14 o 
   5  -9   3       13.96       -1.59      7.95 o 
   6  -9   3        3.26       11.62      7.25 o 
   7  -9   3        1.55       -0.60      7.55 o 
 -10  -8   3        3.42       -8.14      8.14 o 
  -9  -8   3        1.70        8.74      7.75 o 
  -8  -8   3       22.37       30.19      7.65 o 
  -7  -8   3        9.06       17.68      4.87 o 
  -6  -8   3       40.20       42.51      5.66 o 
  -5  -8   3       43.41       40.62      6.26 o 
  -4  -8   3      238.02      225.35     14.40 o 
  -3  -8   3      180.44      164.47     11.32 o 
   2  -8   3       13.95       12.91      4.47 o 
   3  -8   3       59.94       46.58      6.75 o 
   4  -8   3       64.10       50.45      6.85 o 
   5  -8   3       22.54       25.33      6.55 o 
   6  -8   3        8.34       15.49      7.15 o 
   7  -8   3       22.24       32.97      8.84 o 
   8  -8   3       26.60       16.88      8.44 o 
 -10  -7   3        7.10        8.94      6.16 o 
  -9  -7   3       11.77        6.36      5.56 o 
  -8  -7   3       45.35       53.14      7.55 o 
  -7  -7   3       24.90       23.54      6.16 o 
  -6  -7   3       50.51       58.90      6.65 o 
  -5  -7   3      415.29      432.23     25.23 o 
  -4  -7   3       61.07       56.81      5.36 o 
  -3  -7   3        7.95       13.71      3.97 o 
  -2  -7   3      293.52      312.26     19.57 o 
   1  -7   3      211.91      182.94      9.93 o 
   2  -7   3        3.21        3.18      3.58 o 
   3  -7   3       22.97       19.86      4.87 o 
   4  -7   3      126.66      114.91      6.65 o 
   5  -7   3      100.24      117.99      9.83 o 
   6  -7   3        0.10        4.27      5.26 o 
   7  -7   3       19.54       -6.46      8.24 o 
   8  -7   3        6.75        9.83      6.36 o 
   9  -7   3        4.48        3.38      9.53 o 
 -11  -6   3        1.00        0.30      8.44 o 
 -10  -6   3        8.17        3.58      6.55 o 
  -9  -6   3       13.49        8.44      6.55 o 
  -8  -6   3       21.17       20.06      5.46 o 
  -7  -6   3       27.66       18.87      5.07 o 
  -6  -6   3       56.78       57.90      5.96 o 
  -5  -6   3       94.44       91.07      4.77 o 
  -4  -6   3        3.47        5.26      2.38 o 
  -3  -6   3       13.22       16.69      2.68 o 
  -2  -6   3       50.57       52.44      4.37 o 
   1  -6   3       20.26       17.28      3.48 o 
   2  -6   3       65.56       60.88      3.87 o 
   3  -6   3      186.13      191.78      7.65 o 
   4  -6   3       63.62       66.25      4.57 o 
   5  -6   3      149.45      157.82      7.95 o 
   6  -6   3       26.67       25.92      5.76 o 
   7  -6   3        3.14        8.74      5.76 o 
   8  -6   3       14.12       27.11      7.25 o 
   9  -6   3        6.76       14.80      7.45 o 
 -12  -5   3       11.13       13.90      8.24 o 
 -11  -5   3       15.25       22.55      8.14 o 
 -10  -5   3       15.48       24.73      6.55 o 
  -9  -5   3       48.24       51.15      7.15 o 
  -8  -5   3       13.28       19.17      5.26 o 
  -7  -5   3       55.57       43.70      6.16 o 
  -6  -5   3       82.59       83.13      5.46 o 
  -5  -5   3      192.06      199.13      7.95 o 
  -4  -5   3      752.31      825.43     32.48 o 
  -3  -5   3     2698.93     2771.17     85.02 o 
  -2  -5   3      364.48      360.92     19.07 o 
   1  -5   3      430.43      429.85     21.25 o 
   2  -5   3       66.82       56.61      5.36 o 
   3  -5   3       10.52        6.85      2.28 o 
   4  -5   3       43.94       44.49      3.77 o 
   5  -5   3       67.50       69.72      4.57 o 
   6  -5   3       39.87       36.45      4.37 o 
   7  -5   3       16.79       18.18      4.97 o 
   8  -5   3       10.71       18.97      7.25 o 
   9  -5   3        0.50        4.07      6.36 o 
  10  -5   3       12.68        9.73      8.04 o 
 -12  -4   3        8.37       11.42      9.04 o 
 -11  -4   3       41.48       51.35      8.34 o 
 -10  -4   3        6.27       16.78      6.65 o 
  -9  -4   3        3.53        5.96      4.37 o 
  -8  -4   3       87.95       67.83      6.85 o 
  -7  -4   3       84.27       73.30      4.87 o 
  -6  -4   3       72.04       68.33      4.27 o 
  -5  -4   3      207.09      212.84      9.24 o 
  -4  -4   3      385.81      392.31     15.29 o 
  -3  -4   3     2164.45     2146.56     63.17 o 
  -2  -4   3      117.97      134.08      5.26 o 
  -1  -4   3      594.87      625.21     30.59 o 
   0  -4   3      209.47      230.02     12.91 o 
   1  -4   3      126.27      140.34      6.06 o 
   2  -4   3      144.95      157.42      6.16 o 
   3  -4   3      430.43      412.47     13.71 o 
   4  -4   3      135.77      137.85      5.86 o 
   5  -4   3      133.64      129.31      6.46 o 
   6  -4   3       27.69       25.52      3.18 o 
   7  -4   3      106.84       86.70      8.24 o 
   9  -4   3       26.72       23.54      8.34 o 
  10  -4   3       24.36       23.74      8.34 o 
 -12  -3   3       10.27        4.77      7.95 o 
 -11  -3   3       13.05       21.65      6.55 o 
 -10  -3   3       23.37       24.33      5.86 o 
  -9  -3   3       36.44       34.76      5.76 o 
  -8  -3   3      113.99      107.76      7.45 o 
  -7  -3   3       46.21       48.27      3.67 o 
  -6  -3   3      183.65      183.64      9.14 o 
  -5  -3   3      904.64      919.29     30.29 o 
  -4  -3   3       33.41       46.38      2.68 o 
  -3  -3   3      697.02      746.27     23.94 o 
  -2  -3   3     1544.02     1562.07     50.95 o 
  -1  -3   3       15.04       28.90      2.38 o 
   0  -3   3      121.24      114.51      7.15 o 
   1  -3   3     1025.87     1044.82     32.28 o 
   2  -3   3       19.86       22.05      2.09 o 
   3  -3   3      372.00      365.09     13.81 o 
   4  -3   3       57.45       64.56      3.48 o 
   5  -3   3      151.46      145.90      6.06 o 
   6  -3   3       97.03       94.05      5.07 o 
   7  -3   3       34.35       33.97      4.07 o 
   8  -3   3        8.12        9.63      5.07 o 
   9  -3   3       19.37       21.35      7.55 o 
  10  -3   3       26.76       23.04      7.35 o 
  11  -3   3       10.27       13.61     10.23 o 
 -12  -2   3        0.49       -0.60      6.36 o 
 -11  -2   3       16.26       22.15      6.26 o 
 -10  -2   3       80.00       91.27      9.14 o 
  -9  -2   3       84.52       84.62      7.55 o 
  -8  -2   3       74.24       79.06      5.46 o 
  -7  -2   3      434.35      445.24     20.26 o 
  -6  -2   3       14.51       14.90      2.09 o 
  -5  -2   3      563.33      617.56     18.27 o 
  -4  -2   3       53.35       43.10      2.58 o 
  -3  -2   3      900.14      994.07     29.80 o 
  -2  -2   3       40.21       35.56      1.79 o 
  -1  -2   3     1529.38     1407.73     70.42 o 
   0  -2   3     1041.03     1051.97     50.75 o 
   1  -2   3      241.36      268.36      8.14 o 
   2  -2   3      380.43      377.11     13.31 o 
   3  -2   3       52.49       55.22      2.88 o 
   4  -2   3      189.68      202.81      7.15 o 
   5  -2   3      183.92      199.83      7.35 o 
   6  -2   3      103.64      102.20      5.76 o 
   7  -2   3       38.78       44.00      3.87 o 
   8  -2   3        7.22        7.15      4.57 o 
   9  -2   3       29.55       21.15      6.55 o 
  10  -2   3       14.02       30.49      7.75 o 
  11  -2   3        6.20       11.12      7.25 o 
 -13  -1   3        2.35       -5.96      8.64 o 
 -12  -1   3       14.11       35.26      8.14 o 
 -11  -1   3        7.78        0.40      5.16 o 
 -10  -1   3       10.84       12.32      4.77 o 
  -9  -1   3       17.38       11.62      4.67 o 
  -8  -1   3       43.31       38.63      3.48 o 
  -7  -1   3       69.88       66.84      4.77 o 
  -6  -1   3      732.49      764.95     27.81 o 
  -5  -1   3      168.29      162.29      7.85 o 
  -4  -1   3      149.41      134.08      6.26 o 
  -3  -1   3      537.41      543.77     13.41 o 
  -2  -1   3     4122.31     3897.83    109.05 o 
  -1  -1   3     1793.31     1752.56     41.22 o 
   0  -1   3     2101.46     1979.01     58.40 o 
   1  -1   3       75.23       71.11      2.18 o 
   2  -1   3      171.29      215.72      6.26 o 
   3  -1   3     1931.13     1997.88     51.84 o 
   4  -1   3      456.55      446.04     11.22 o 
   5  -1   3      106.99      102.20      4.37 o 
   6  -1   3      132.46      132.09      6.65 o 
   7  -1   3      232.12      226.44     10.53 o 
   8  -1   3       92.30       74.79      7.75 o 
   9  -1   3       14.47       14.90      5.46 o 
  10  -1   3        6.11       -1.79      6.36 o 
  11  -1   3        2.52        0.10      8.54 o 
 -13   0   3        0.87        4.27      8.64 o 
 -12   0   3        0.57        0.89      6.06 o 
 -11   0   3        0.01        2.28      5.26 o 
 -10   0   3      115.31      134.48     10.73 o 
  -9   0   3       32.17       34.46      5.56 o 
  -8   0   3       14.52       19.96      2.88 o 
  -7   0   3      631.04      667.32     23.24 o 
  -6   0   3     1861.19     1956.26     63.36 o 
  -5   0   3      106.79      106.57      2.98 o 
  -4   0   3      691.99      633.85     15.49 o 
  -3   0   3        6.35        7.85      0.79 o 
  -2   0   3       20.07       23.54      0.99 o 
  -1   0   3     2813.27     2906.54     60.88 o 
   0   0   3     1828.54     1676.88     36.65 o 
   1   0   3     1256.86     1262.63     32.18 o 
   2   0   3     2844.85     2821.62     81.84 o 
   3   0   3      861.02      929.62     33.37 o 
   4   0   3      342.11      326.26      9.53 o 
   5   0   3      160.85      164.77      5.36 o 
   6   0   3     1242.57     1256.67     33.67 o 
   7   0   3      317.07      317.52     12.61 o 
   8   0   3        1.73       -3.58      3.58 o 
   9   0   3       38.70       38.73      6.46 o 
  10   0   3        1.84       -2.28      6.95 o 
  11   0   3        0.44        8.14      7.35 o 
 -13   1   3        2.50        8.24      7.85 o 
 -12   1   3       14.65        5.36      6.16 o 
 -11   1   3        7.41        9.14      6.75 o 
 -10   1   3       11.21        3.08      4.57 o 
  -9   1   3       17.75       17.08      2.28 o 
  -8   1   3       48.17       49.96      2.88 o 
  -7   1   3       70.60       66.25      3.28 o 
  -6   1   3      728.18      753.52     19.47 o 
  -5   1   3      172.17      173.51      4.57 o 
  -4   1   3      145.14      128.72      4.07 o 
  -3   1   3      539.41      550.42     12.81 o 
  -2   1   3     4108.80     3846.68     87.40 o 
  -1   1   3     1793.94     1769.45     52.04 o 
   0   1   3     2116.12     2050.42     50.45 o 
   1   1   3       69.79       69.32      2.18 o 
   2   1   3      164.25      206.88      5.36 o 
   3   1   3     1923.32     1992.91     61.58 o 
   4   1   3      460.92      454.88     15.10 o 
   5   1   3      109.16      108.55      5.16 o 
   6   1   3      131.78      131.10      4.87 o 
   7   1   3      232.16      231.51      7.55 o 
   8   1   3       89.63       83.72      3.87 o 
   9   1   3       13.59       16.09      5.07 o 
  10   1   3        6.07        9.83      6.55 o 
  11   1   3        2.37       -3.77      6.65 o 
 -12   2   3        0.41        1.29      6.26 o 
 -11   2   3       16.14       17.48      6.46 o 
 -10   2   3       78.12       86.11      5.66 o 
  -9   2   3       84.87       87.10      5.07 o 
  -8   2   3       70.99       73.79      2.78 o 
  -7   2   3      444.98      477.32     12.32 o 
  -6   2   3       16.75       23.84      1.79 o 
  -5   2   3      561.68      619.84     14.90 o 
  -4   2   3       62.38       53.73      2.58 o 
  -3   2   3      887.69      949.68     36.65 o 
  -2   2   3       38.34       34.96      1.49 o 
  -1   2   3     1510.09     1376.25     31.19 o 
   0   2   3     1034.48     1018.11     21.55 o 
   1   2   3      236.36      257.83      7.05 o 
   2   2   3      366.89      371.15     10.23 o 
   3   2   3       53.33       58.40      2.09 o 
   4   2   3      185.27      197.64      6.06 o 
   5   2   3      176.56      196.05      8.84 o 
   6   2   3      106.12       97.53      5.56 o 
   7   2   3       38.12       38.73      5.07 o 
   8   2   3        6.58        9.04      1.99 o 
   9   2   3       28.94       21.35      5.26 o 
  10   2   3       13.80       11.52      6.46 o 
  11   2   3        6.02       10.03      8.84 o 
 -12   3   3       10.55       13.81      7.45 o 
 -11   3   3       12.80       21.35      6.26 o 
 -10   3   3       24.30       21.15      3.48 o 
  -9   3   3       34.26       31.58      2.09 o 
  -8   3   3      111.34      120.77      4.07 o 
  -7   3   3       47.00       44.30      2.28 o 
  -6   3   3      179.47      190.69      6.75 o 
  -5   3   3      898.96      865.65     32.77 o 
  -4   3   3       34.89       47.67      2.88 o 
  -3   3   3      676.67      727.70     24.13 o 
  -2   3   3     1519.84     1494.83     43.10 o 
  -1   3   3       15.44       21.06      1.29 o 
   0   3   3      123.10      135.57      3.77 o 
   1   3   3     1040.41     1088.03     26.22 o 
   2   3   3       22.16       24.93      1.59 o 
   3   3   3      375.23      377.11     12.32 o 
   4   3   3       60.77       62.37      2.48 o 
   5   3   3      156.51      148.88      5.16 o 
   6   3   3       97.93       99.72      6.26 o 
   7   3   3       33.49       27.51      4.67 o 
   8   3   3        7.92       -0.10      3.87 o 
   9   3   3       19.92       15.69      5.46 o 
  10   3   3       26.72       17.08      6.36 o 
  11   3   3       10.08        8.54      7.15 o 
 -12   4   3        8.74        6.46      7.45 o 
 -11   4   3       41.73       28.01      7.55 o 
 -10   4   3        6.50       11.32      3.28 o 
  -9   4   3        3.24        3.58      1.59 o 
  -8   4   3       90.17       98.52      5.07 o 
  -7   4   3       90.44       79.95      4.07 o 
  -6   4   3       71.81       63.86      4.17 o 
  -5   4   3      211.94      243.13      9.93 o 
  -4   4   3      391.27      401.94     13.71 o 
  -3   4   3     2171.31     2161.36     72.90 o 
  -2   4   3      118.17      132.89      5.16 o 
  -1   4   3      630.19      647.25     15.20 o 
   0   4   3      213.58      238.86      5.36 o 
   1   4   3      126.91      149.67      5.96 o 
   2   4   3      145.81      156.13      5.66 o 
   3   4   3      429.83      424.48     12.22 o 
   4   4   3      136.85      154.34      4.77 o 
   5   4   3      137.87      131.70      5.07 o 
   6   4   3       29.02       24.43      2.28 o 
   7   4   3      107.59      105.77      8.64 o 
   8   4   3       14.95        9.04      4.47 o 
   9   4   3       27.06       32.87      6.16 o 
  10   4   3       24.47       22.55      8.84 o 
 -12   5   3       10.92        6.65      7.75 o 
 -11   5   3       15.37        8.14      6.75 o 
 -10   5   3       15.41        4.77      5.36 o 
  -9   5   3       47.12       44.49      3.08 o 
  -8   5   3       13.92       14.60      2.38 o 
  -7   5   3       56.36       49.46      4.27 o 
  -6   5   3       82.64       92.17      5.16 o 
  -5   5   3      185.89      179.57      9.14 o 
  -4   5   3      755.70      813.91     33.47 o 
  -3   5   3     2693.06     2820.23    111.73 o 
  -2   5   3      359.57      365.99     10.73 o 
  -1   5   3      101.78      102.79      3.18 o 
   0   5   3      812.35      876.38     17.38 o 
   1   5   3      419.20      445.34     12.71 o 
   2   5   3       65.03       57.80      3.58 o 
   3   5   3       12.03       11.92      2.18 o 
   4   5   3       43.01       41.42      2.58 o 
   5   5   3       64.28       67.04      3.38 o 
   6   5   3       38.15       51.15      3.18 o 
   7   5   3       17.76       13.71      5.26 o 
   8   5   3       11.18       10.92      4.57 o 
   9   5   3        0.54        1.39      5.86 o 
  10   5   3       12.64        4.77      7.25 o 
 -11   6   3        0.81        7.75      7.35 o 
 -10   6   3        8.13        4.77      6.36 o 
  -9   6   3       13.23       11.82      2.98 o 
  -8   6   3       20.89       15.69      5.56 o 
  -7   6   3       25.09       21.55      5.16 o 
  -6   6   3       55.00       56.51      4.77 o 
  -5   6   3       92.80       93.26      5.56 o 
  -4   6   3        3.81        7.35      2.38 o 
  -3   6   3       15.22       17.98      2.68 o 
  -2   6   3       51.18       42.11      2.78 o 
  -1   6   3       89.47       94.35      3.77 o 
   0   6   3       45.00       56.11      3.08 o 
   1   6   3       20.49       16.29      1.79 o 
   2   6   3       64.26       61.28      2.98 o 
   3   6   3      191.05      195.16      8.84 o 
   4   6   3       65.54       60.68      5.96 o 
   5   6   3      148.39      145.70      7.05 o 
   6   6   3       26.37       17.38      2.88 o 
   7   6   3        3.00       -0.79      4.27 o 
   8   6   3       14.24       28.01      7.55 o 
   9   6   3        6.55       12.22      6.46 o 
 -10   7   3        7.03        8.54      7.15 o 
  -9   7   3       12.04       15.79      5.96 o 
  -8   7   3       45.48       52.34      6.95 o 
  -7   7   3       25.00       29.70      6.06 o 
  -6   7   3       49.52       44.00      5.86 o 
  -5   7   3      420.28      452.59     19.57 o 
  -4   7   3       59.66       56.02      4.17 o 
  -3   7   3        9.20       10.53      2.28 o 
  -2   7   3      295.99      300.24      9.14 o 
  -1   7   3       36.25       33.97      2.38 o 
   0   7   3       16.09       14.10      1.89 o 
   1   7   3      207.19      185.33      5.56 o 
   2   7   3        3.64        3.18      2.09 o 
   3   7   3       23.54       24.23      4.37 o 
   4   7   3      129.04      131.20      8.74 o 
   5   7   3      102.24      109.55      9.24 o 
   6   7   3        0.06        2.09      2.58 o 
   7   7   3       19.15       27.71      7.85 o 
   9   7   3        4.56       12.71      8.44 o 
 -10   8   3        3.71       16.88      9.34 o 
  -9   8   3        1.52       -6.46      6.46 o 
  -8   8   3       22.64       14.80      6.46 o 
  -7   8   3        8.64       11.32      6.95 o 
  -6   8   3       38.81       45.29      6.36 o 
  -5   8   3       44.64       47.57      6.55 o 
  -4   8   3      243.42      246.61     16.29 o 
  -3   8   3      179.92      171.62      8.94 o 
  -2   8   3        4.21        2.58      2.68 o 
  -1   8   3       47.39       43.70      3.18 o 
   0   8   3      106.85      114.22      4.87 o 
   1   8   3       56.04       50.65      3.38 o 
   2   8   3       14.12       19.37      3.48 o 
   3   8   3       58.22       50.75      4.37 o 
   4   8   3       63.69       64.36      6.65 o 
   5   8   3       22.32       20.36      5.86 o 
   6   8   3        8.10        4.97      5.26 o 
   7   8   3       21.49       31.29      7.45 o 
   8   8   3       27.03       19.17      7.05 o 
  -9   9   3        8.55       18.87      9.24 o 
  -8   9   3        6.56       -0.20      6.46 o 
  -7   9   3        8.21       17.98      6.65 o 
  -6   9   3        3.61        0.10      5.66 o 
  -5   9   3       16.38       14.00      6.36 o 
  -4   9   3       46.74       51.45      7.15 o 
  -3   9   3       45.39       36.55      4.17 o 
  -2   9   3       10.07       19.17      5.36 o 
  -1   9   3       23.11       28.11      3.87 o 
   0   9   3      203.60      213.63     10.23 o 
   1   9   3       27.31       30.89      4.17 o 
   2   9   3        0.62        5.86      2.88 o 
   3   9   3        1.90        5.36      4.17 o 
   4   9   3       26.83       30.99      5.36 o 
   5   9   3       14.10       17.58      5.76 o 
   6   9   3        3.15        2.58      6.36 o 
   7   9   3        1.54       -0.70      6.06 o 
  -7  10   3        3.83       15.59      8.54 o 
  -6  10   3        5.20       11.42      6.65 o 
  -5  10   3        6.30       13.90      6.06 o 
  -4  10   3        9.47        2.88      5.76 o 
  -3  10   3        0.76       -4.57      5.76 o 
  -2  10   3        9.60       13.61      3.97 o 
  -1  10   3        5.03        0.89      3.97 o 
   0  10   3        8.41        5.66      4.17 o 
   1  10   3        5.36        3.48      3.48 o 
   2  10   3        2.41        3.18      3.87 o 
   3  10   3        0.66        2.98      3.77 o 
   4  10   3       22.88       31.29      7.85 o 
   5  10   3        0.28        0.20      6.85 o 
   6  10   3       13.38        7.05      8.84 o 
  -6  11   3        3.94       -2.18      7.65 o 
  -5  11   3        0.53        6.46      7.65 o 
  -4  11   3        0.79       -0.99      4.57 o 
  -3  11   3        4.58        4.67      4.97 o 
  -2  11   3        0.92       -1.09      4.27 o 
  -1  11   3       20.42       20.86      5.96 o 
   0  11   3        2.80        4.47      5.07 o 
   1  11   3        2.72        0.70      4.67 o 
   2  11   3        1.81       -0.99      4.47 o 
   3  11   3        5.41        2.98      4.37 o 
   4  11   3       15.01        4.47      5.07 o 
  -3  12   3        8.93        9.14      5.36 o 
  -2  12   3       10.04       22.64      6.65 o 
  -1  12   3        4.44        5.86      5.56 o 
   0  12   3       13.78       10.73      6.26 o 
   1  12   3        0.29       -1.59      5.07 o 
  -7 -10   4        4.94       15.69      7.45 o 
  -6 -10   4        4.27       -4.17      5.46 o 
  -5 -10   4        0.91       -0.60      6.65 o 
   4 -10   4        5.15        3.28      7.25 o 
   5 -10   4        6.26        7.45      9.34 o 
  -9  -9   4       20.67       21.06      9.04 o 
  -8  -9   4        3.87       -4.97      7.05 o 
  -7  -9   4       13.61       18.47      7.05 o 
  -6  -9   4       27.74       33.87      6.75 o 
  -5  -9   4       18.27       19.76      4.87 o 
  -4  -9   4        8.97        5.46      5.16 o 
   3  -9   4       37.25       43.20      7.65 o 
   4  -9   4       69.53       62.87     11.02 o 
   5  -9   4        1.86       -6.46      6.55 o 
   6  -9   4        8.10        1.09      8.14 o 
 -10  -8   4       10.32        4.57      8.34 o 
  -9  -8   4       18.03        3.28      5.56 o 
  -8  -8   4        5.02        7.55      6.16 o 
  -7  -8   4       14.26       10.33      5.66 o 
  -6  -8   4       15.64       11.72      4.27 o 
  -5  -8   4       18.16        9.04      4.77 o 
  -4  -8   4       66.34       64.26      6.65 o 
  -3  -8   4       20.53       12.12      4.37 o 
   2  -8   4       14.61       12.71      4.47 o 
   3  -8   4       57.20       60.19      6.75 o 
   4  -8   4       44.43       50.06      8.44 o 
   5  -8   4       16.86       14.10      7.15 o 
   6  -8   4       22.89       27.71      7.65 o 
   7  -8   4        4.30        3.97      7.15 o 
 -10  -7   4        8.54       12.41      7.85 o 
  -9  -7   4       17.27       21.06      6.85 o 
  -8  -7   4       10.43       20.16      6.55 o 
  -7  -7   4       55.23       53.43      7.85 o 
  -6  -7   4       68.85       66.74      7.25 o 
  -5  -7   4      132.88      144.41     11.42 o 
  -4  -7   4       98.18      105.87      7.75 o 
  -3  -7   4       49.47       40.52      5.66 o 
   2  -7   4       10.02       10.63      4.47 o 
   3  -7   4      156.93      159.80      7.95 o 
   4  -7   4       30.17       21.95      3.67 o 
   5  -7   4        6.19        8.14      6.46 o 
   6  -7   4       36.43       47.28      8.24 o 
   7  -7   4        7.15        8.54      6.26 o 
   8  -7   4        1.11        2.09      7.55 o 
 -11  -6   4        7.99       15.59      8.74 o 
 -10  -6   4        6.69       10.73      6.06 o 
  -9  -6   4       13.93        6.46      5.16 o 
  -8  -6   4       42.90       60.19      6.36 o 
  -7  -6   4       10.20        8.34      4.07 o 
  -6  -6   4       91.17      108.16      8.94 o 
  -5  -6   4      882.63      893.66     35.85 o 
  -4  -6   4      232.17      224.95     10.13 o 
  -3  -6   4      204.13      204.99     11.52 o 
  -2  -6   4       14.02       16.69      3.38 o 
   1  -6   4      144.83      147.69      9.63 o 
   2  -6   4       39.88       43.20      5.56 o 
   3  -6   4      173.93      176.09      7.35 o 
   4  -6   4       10.22       11.32      3.08 o 
   5  -6   4       44.01       42.61      4.17 o 
   6  -6   4       14.56       15.59      5.46 o 
   7  -6   4        9.64        4.67      6.65 o 
   8  -6   4       16.09       16.78      7.35 o 
   9  -6   4        9.12        9.14      8.24 o 
 -12  -5   4        0.07        5.26      9.34 o 
 -11  -5   4        1.57       -0.99      5.96 o 
 -10  -5   4       45.40       48.67      7.85 o 
  -9  -5   4       11.20        7.15      4.07 o 
  -8  -5   4       64.24       63.07      7.05 o 
  -7  -5   4      106.67      125.74      9.34 o 
  -6  -5   4      448.89      464.91     19.47 o 
  -5  -5   4      130.14      123.05      5.76 o 
  -4  -5   4      271.92      266.57     10.73 o 
  -3  -5   4      194.66      196.35      8.04 o 
  -2  -5   4       34.80       39.13      3.77 o 
   1  -5   4      143.22      156.62      9.73 o 
   2  -5   4      244.97      242.73     10.03 o 
   3  -5   4       23.55       24.93      2.88 o 
   4  -5   4      226.74      230.32      8.54 o 
   5  -5   4       59.17       56.61      4.57 o 
   6  -5   4       12.20       10.03      3.28 o 
   7  -5   4       92.44       82.43      8.84 o 
   8  -5   4        1.20        7.25      5.66 o 
   9  -5   4        7.17        5.46      8.24 o 
 -12  -4   4       30.78       22.55      7.75 o 
 -11  -4   4       11.39       20.76      7.55 o 
 -10  -4   4       10.03        2.18      4.87 o 
  -9  -4   4       61.41       53.43      6.16 o 
  -8  -4   4       15.68        9.83      4.37 o 
  -7  -4   4       19.47       21.25      3.08 o 
  -6  -4   4      532.25      548.93     21.35 o 
  -5  -4   4       35.36       32.08      2.68 o 
  -4  -4   4      242.47      243.23      9.34 o 
  -3  -4   4      407.25      442.16     15.69 o 
  -2  -4   4      283.19      317.42     15.69 o 
   1  -4   4      286.18      278.98     10.53 o 
   2  -4   4      325.56      313.25     15.69 o 
   3  -4   4        4.61        9.04      2.09 o 
   4  -4   4      225.46      222.17      8.04 o 
   5  -4   4      201.04      191.19      8.14 o 
   6  -4   4       17.84       22.45      3.28 o 
   7  -4   4        9.33       11.92      4.97 o 
   8  -4   4       15.24       18.47      4.97 o 
   9  -4   4        1.29        5.86      6.16 o 
  10  -4   4        9.91        8.84      9.34 o 
 -12  -3   4       15.75       14.30      7.75 o 
 -11  -3   4       28.76       37.34      6.85 o 
 -10  -3   4        0.96        5.76      4.27 o 
  -9  -3   4       51.03       63.56      7.35 o 
  -8  -3   4       13.48       11.92      3.87 o 
  -7  -3   4      146.78      150.86      7.35 o 
  -6  -3   4      246.15      242.14     12.32 o 
  -5  -3   4      277.39      292.29     11.32 o 
  -4  -3   4     1372.87     1414.09     44.79 o 
  -3  -3   4      679.89      687.78     22.94 o 
  -2  -3   4      344.81      368.27     12.12 o 
   0  -3   4       15.50       12.81      2.48 o 
   1  -3   4       32.78       33.57      1.99 o 
   2  -3   4      104.22      110.74      4.27 o 
   3  -3   4      169.51      177.88      6.75 o 
   4  -3   4      242.15      247.90      8.44 o 
   5  -3   4      182.83      181.45      7.25 o 
   6  -3   4      231.07      245.91     10.23 o 
   7  -3   4       51.16       50.45      6.85 o 
   8  -3   4       70.13       82.14      8.94 o 
   9  -3   4       48.07       45.88      9.73 o 
  10  -3   4        2.23        1.19      7.05 o 
 -12  -2   4       21.82       35.36      7.25 o 
 -11  -2   4        3.73       10.63      5.26 o 
 -10  -2   4       11.28       17.68      5.46 o 
  -9  -2   4       60.04       70.22      7.05 o 
  -8  -2   4      456.89      430.15     21.55 o 
  -7  -2   4       19.61       14.70      2.38 o 
  -6  -2   4      162.80      149.67      6.26 o 
  -5  -2   4      310.22      297.66     11.02 o 
  -4  -2   4      370.43      385.06     12.81 o 
  -3  -2   4      686.78      659.97     22.64 o 
  -2  -2   4      500.31      511.09     15.79 o 
   0  -2   4     1775.12     1722.37    102.50 o 
   1  -2   4      526.47      519.33     15.20 o 
   2  -2   4     2057.13     2028.57     58.70 o 
   3  -2   4     1351.47     1378.13     44.10 o 
   4  -2   4       90.61       87.50      6.46 o 
   5  -2   4      376.86      375.82     14.30 o 
   6  -2   4      404.84      386.25     14.20 o 
   7  -2   4        0.29        0.79      2.68 o 
   8  -2   4       12.47       19.86      5.56 o 
   9  -2   4        1.67        3.58      5.56 o 
  10  -2   4        5.07        1.49      6.55 o 
 -13  -1   4       15.05       22.84      8.24 o 
 -12  -1   4        0.45       -3.77      5.66 o 
 -11  -1   4        4.48       13.90      5.66 o 
 -10  -1   4       20.46       12.22      6.06 o 
  -9  -1   4       55.95       56.61      6.06 o 
  -8  -1   4       57.55       52.24      4.07 o 
  -7  -1   4      274.17      283.65     10.83 o 
  -6  -1   4      124.71      136.46      5.86 o 
  -5  -1   4      153.83      171.12      7.25 o 
  -4  -1   4      106.71      121.37      4.27 o 
  -3  -1   4      715.25      656.09     17.08 o 
  -2  -1   4      165.29      157.82      4.07 o 
  -1  -1   4     1025.22     1023.47     40.72 o 
   0  -1   4      380.63      366.28     12.91 o 
   1  -1   4      779.79      775.77     19.07 o 
   2  -1   4      218.54      210.75      5.46 o 
   3  -1   4      990.29      991.29     23.64 o 
   4  -1   4      249.52      249.98      6.75 o 
   5  -1   4       95.46       98.13      3.58 o 
   6  -1   4       62.19       62.97      4.07 o 
   7  -1   4      104.18      106.87      5.46 o 
   8  -1   4       30.13       25.13      6.26 o 
   9  -1   4        4.63        5.36      5.07 o 
  10  -1   4       16.39       11.02      6.26 o 
 -13   0   4        0.53       -4.27      8.44 o 
 -12   0   4        5.77        1.99      6.06 o 
 -11   0   4       47.01       37.05      7.25 o 
 -10   0   4       19.68       16.78      4.77 o 
  -9   0   4       28.21       34.46      5.26 o 
  -8   0   4      223.74      184.83      8.94 o 
  -7   0   4      136.92      152.25      6.95 o 
  -6   0   4      232.55      250.58      6.16 o 
  -5   0   4        3.98        1.39      1.19 o 
  -4   0   4       82.51       86.31      2.68 o 
  -3   0   4     1307.94     1287.85     28.40 o 
  -2   0   4     1476.72     1439.61     30.69 o 
  -1   0   4      172.04      193.57      4.27 o 
   0   0   4        0.32        0.60      0.50 o 
   1   0   4       88.31       98.92      3.08 o 
   2   0   4       11.20        5.96      0.99 o 
   3   0   4      276.20      291.40      8.74 o 
   4   0   4       86.47       81.44      3.18 o 
   5   0   4        4.81        7.75      1.39 o 
   6   0   4        0.94        6.26      1.39 o 
   7   0   4        2.26        4.57      1.29 o 
   8   0   4      183.78      181.75     12.81 o 
   9   0   4        6.45        4.07      5.07 o 
  10   0   4        0.88       -4.97      6.36 o 
 -13   1   4       15.17       19.37      8.44 o 
 -12   1   4        0.48        5.46      6.16 o 
 -11   1   4        4.45        8.84      5.26 o 
 -10   1   4       20.59       20.96      5.36 o 
  -9   1   4       54.86       60.58      4.27 o 
  -8   1   4       57.62       49.86      3.18 o 
  -7   1   4      273.08      273.42      7.55 o 
  -6   1   4      120.31      138.95      3.87 o 
  -5   1   4      163.38      172.81      4.87 o 
  -4   1   4      112.05      133.68      3.67 o 
  -3   1   4      712.73      637.32     14.80 o 
  -2   1   4      161.60      151.36      3.58 o 
  -1   1   4     1057.05     1061.41     28.50 o 
   0   1   4      393.15      391.71     10.53 o 
   1   1   4      791.10      802.89     22.74 o 
   2   1   4      216.84      223.27      6.26 o 
   3   1   4      997.41     1046.51     33.67 o 
   4   1   4      255.46      267.17      7.95 o 
   5   1   4       99.68      104.88      3.77 o 
   6   1   4       59.66       57.70      2.98 o 
   7   1   4      106.01      107.06      5.36 o 
   8   1   4       31.17       29.70      2.28 o 
   9   1   4        4.37        4.87      6.16 o 
  10   1   4       17.39       37.64      8.74 o 
 -12   2   4       22.01       15.29      6.95 o 
 -11   2   4        3.97       12.41      6.75 o 
 -10   2   4       11.51       11.42      2.98 o 
  -9   2   4       62.62       65.15      4.67 o 
  -8   2   4      457.36      451.00     13.31 o 
  -7   2   4       18.78       17.18      1.79 o 
  -6   2   4      168.17      151.46      4.77 o 
  -5   2   4      299.54      289.91      8.24 o 
  -4   2   4      374.21      375.02      9.83 o 
  -3   2   4      696.44      641.10     18.57 o 
  -2   2   4      521.32      534.73     13.51 o 
  -1   2   4       85.56       77.67      1.79 o 
   0   2   4     1766.98     1721.87     37.54 o 
   1   2   4      536.75      523.60     12.32 o 
   2   2   4     2063.88     2098.98     52.84 o 
   3   2   4     1345.59     1372.77     32.68 o 
   4   2   4       87.36       90.18      4.37 o 
   5   2   4      373.81      370.26     15.29 o 
   6   2   4      412.53      416.54     18.08 o 
   7   2   4        0.40        1.29      1.69 o 
   8   2   4       11.42        8.14      2.18 o 
   9   2   4        1.80        3.38      4.97 o 
  10   2   4        5.01        7.85      6.06 o 
 -12   3   4       15.72       13.61      8.04 o 
 -11   3   4       28.02       32.48      7.25 o 
 -10   3   4        1.25        6.36      3.08 o 
  -9   3   4       50.73       44.89      2.88 o 
  -8   3   4       13.06       12.61      1.59 o 
  -7   3   4      148.97      152.75      5.16 o 
  -6   3   4      239.30      241.54      7.55 o 
  -5   3   4      282.61      291.99      9.34 o 
  -4   3   4     1350.74     1385.88     34.76 o 
  -3   3   4      680.01      694.43     24.83 o 
  -2   3   4      357.50      375.22     10.03 o 
  -1   3   4      556.88      545.16     13.01 o 
   0   3   4       17.93       15.39      0.89 o 
   1   3   4       33.17       35.95      1.69 o 
   2   3   4      107.39      110.54      3.48 o 
   3   3   4      163.17      175.79      5.26 o 
   4   3   4      234.99      240.85      8.04 o 
   5   3   4      184.76      181.16      6.46 o 
   6   3   4      228.85      231.81      9.83 o 
   7   3   4       47.87       63.17      6.46 o 
   8   3   4       69.02       71.41      7.15 o 
   9   3   4       47.39       37.74      6.75 o 
  10   3   4        2.15       -3.48      7.35 o 
 -12   4   4       29.68       14.50      7.85 o 
 -11   4   4       11.63       13.71      5.96 o 
 -10   4   4        9.74        7.85      2.09 o 
  -9   4   4       60.34       58.60      3.58 o 
  -8   4   4       17.50       15.99      2.09 o 
  -7   4   4       19.01       10.43      1.69 o 
  -6   4   4      536.20      545.95     19.27 o 
  -5   4   4       35.85       35.46      2.38 o 
  -4   4   4      238.93      229.92      9.24 o 
  -3   4   4      402.54      430.74     14.50 o 
  -2   4   4      292.60      345.43      9.73 o 
  -1   4   4      254.18      260.51      7.25 o 
   0   4   4      413.77      423.99      8.24 o 
   1   4   4      285.20      303.52      7.95 o 
   2   4   4      324.01      335.10      8.54 o 
   3   4   4        3.74        5.76      1.49 o 
   4   4   4      227.75      221.98      6.85 o 
   5   4   4      209.13      208.17      7.25 o 
   6   4   4       17.35       17.58      2.09 o 
   7   4   4        9.35       -0.50      3.48 o 
   8   4   4       15.41       26.52      5.46 o 
   9   4   4        1.23       -5.46      5.46 o 
  10   4   4        9.88        1.49      6.16 o 
 -12   5   4        0.05       -6.55      7.35 o 
 -11   5   4        1.69        9.24      7.95 o 
 -10   5   4       45.00       43.90      7.75 o 
  -9   5   4       11.02        8.54      2.18 o 
  -8   5   4       62.48       65.15      3.67 o 
  -7   5   4      105.54      107.66      6.16 o 
  -6   5   4      453.72      496.89     21.35 o 
  -5   5   4      129.84      120.47      5.86 o 
  -4   5   4      257.72      250.08     10.23 o 
  -3   5   4      187.86      192.38      7.15 o 
  -2   5   4       37.22       44.00      2.38 o 
  -1   5   4      170.07      166.95      4.27 o 
   0   5   4       41.41       43.50      1.99 o 
   1   5   4      143.61      159.41      4.77 o 
   2   5   4      250.06      250.18      7.25 o 
   3   5   4       25.72       23.14      2.18 o 
   4   5   4      226.53      235.88      7.45 o 
   5   5   4       59.88       57.80      3.48 o 
   6   5   4       11.34        8.84      2.18 o 
   7   5   4       92.48       73.20      7.75 o 
   8   5   4        1.24       -2.98      3.97 o 
   9   5   4        7.02       19.66      6.26 o 
 -11   6   4        8.16        9.83      7.45 o 
 -10   6   4        6.69        8.34      6.75 o 
  -9   6   4       14.25       20.36      3.38 o 
  -8   6   4       41.36       39.63      8.14 o 
  -7   6   4        9.61       13.51      4.67 o 
  -6   6   4       93.93      103.19      6.95 o 
  -5   6   4      891.62      906.18     37.64 o 
  -4   6   4      231.24      221.78      9.34 o 
  -3   6   4      210.22      210.75      6.95 o 
  -2   6   4       11.96       16.49      1.99 o 
  -1   6   4       80.52       90.28      3.28 o 
   0   6   4      166.32      157.12      4.57 o 
   1   6   4      149.71      161.49      5.96 o 
   2   6   4       42.00       38.24      2.58 o 
   3   6   4      170.52      173.11      6.16 o 
   4   6   4       10.40        4.67      2.28 o 
   5   6   4       41.46       34.17      4.87 o 
   6   6   4       14.67       17.18      2.88 o 
   7   6   4        9.78        8.74      5.46 o 
   8   6   4       16.34       27.11      6.46 o 
   9   6   4        9.20       23.74      8.04 o 
 -10   7   4        8.49       11.82      7.85 o 
  -9   7   4       16.54       14.90      6.36 o 
  -8   7   4       11.22        8.94      6.16 o 
  -7   7   4       53.25       54.82      7.15 o 
  -6   7   4       68.85       66.05      7.05 o 
  -5   7   4      129.74      133.88      7.75 o 
  -4   7   4      100.94       91.37      5.86 o 
  -3   7   4       47.51       40.52      3.48 o 
  -2   7   4       27.52       29.20      2.48 o 
  -1   7   4      179.15      184.33      5.56 o 
   0   7   4       78.50       67.64      3.08 o 
   1   7   4       25.12       22.45      2.09 o 
   2   7   4       10.34        6.55      2.18 o 
   3   7   4      154.91      157.52      7.55 o 
   4   7   4       28.74       23.34      2.98 o 
   5   7   4        5.81        8.94      2.88 o 
   6   7   4       37.32       27.91      5.36 o 
   7   7   4        7.58        9.83      5.66 o 
   8   7   4        1.11        2.78      7.75 o 
 -10   8   4       10.72       15.10      8.54 o 
  -9   8   4       17.88       19.76      7.55 o 
  -8   8   4        5.02        6.85      6.36 o 
  -7   8   4       14.37       12.32      6.16 o 
  -6   8   4       15.52       18.37      5.56 o 
  -5   8   4       19.84       20.66      5.76 o 
  -4   8   4       67.49       60.29      4.67 o 
  -3   8   4       19.62       20.46      3.97 o 
  -2   8   4       70.47       72.60      3.87 o 
  -1   8   4       21.88       17.18      2.48 o 
   0   8   4       11.19        8.64      2.48 o 
   1   8   4       14.69       15.49      2.58 o 
   2   8   4       15.31       13.31      3.28 o 
   3   8   4       58.51       56.91      4.97 o 
   4   8   4       44.49       44.30      6.16 o 
   5   8   4       16.86       11.52      6.06 o 
   6   8   4       22.97       30.49      7.35 o 
   7   8   4        4.34       -0.60      7.15 o 
  -9   9   4       21.02       17.88      9.34 o 
  -8   9   4        3.69       17.88      7.55 o 
  -7   9   4       14.04       11.62      6.06 o 
  -6   9   4       27.28       34.07      7.15 o 
  -5   9   4       19.05        9.44      6.85 o 
  -4   9   4        9.11        9.73      5.07 o 
  -3   9   4       69.07       62.87      5.26 o 
  -2   9   4       35.41       22.45      4.27 o 
  -1   9   4       18.94       21.35      3.58 o 
   0   9   4       15.96       20.36      3.97 o 
   1   9   4        9.83        5.76      2.98 o 
   2   9   4        4.91        7.65      3.67 o 
   3   9   4       37.36       37.64      6.55 o 
   4   9   4       70.55       67.64      8.74 o 
   5   9   4        1.69       10.43      6.85 o 
   6   9   4        7.87       -4.87      5.36 o 
  -7  10   4        4.92        3.18      7.85 o 
  -6  10   4        4.34       -2.88      6.36 o 
  -5  10   4        0.80        8.64      6.26 o 
  -4  10   4        0.84        1.69      3.67 o 
  -3  10   4       32.35       23.14      7.15 o 
  -2  10   4       32.94       34.56      4.77 o 
  -1  10   4       10.20       13.21      4.07 o 
   0  10   4        6.75       14.40      4.27 o 
   1  10   4        6.26        7.95      4.57 o 
   2  10   4       31.35       28.60      5.46 o 
   3  10   4        1.67        2.68      4.27 o 
   4  10   4        5.25        6.26      7.05 o 
   5  10   4        6.47        8.14      6.65 o 
  -5  11   4        2.77       -2.28      4.87 o 
  -4  11   4        1.01        5.46      4.47 o 
  -3  11   4        1.60       -3.08      5.36 o 
  -2  11   4        4.91       12.61      5.16 o 
  -1  11   4       52.03       45.88      6.26 o 
   0  11   4       22.70       30.29      5.46 o 
   1  11   4        0.65        4.97      4.67 o 
   2  11   4       19.67       12.51      4.87 o 
   3  11   4       14.40       11.02      5.76 o 
  -1  12   4        1.05        2.18      6.46 o 
  -7 -10   5        2.66        5.96      5.26 o 
  -6 -10   5        0.14       -1.39      5.36 o 
  -5 -10   5        1.65       12.32      6.46 o 
   4 -10   5        2.11        4.97      9.24 o 
  -8  -9   5        6.76       12.81      6.55 o 
  -7  -9   5        5.26       12.81      5.36 o 
  -6  -9   5       30.82       35.06      5.76 o 
  -5  -9   5       43.41       39.83      5.86 o 
  -4  -9   5       13.17       11.62      5.76 o 
   3  -9   5       20.61       30.69      8.54 o 
   4  -9   5        9.44       12.81      7.25 o 
   5  -9   5        2.66        8.34      7.75 o 
   6  -9   5        0.38       16.19     10.23 o 
  -9  -8   5        1.09        8.14      6.26 o 
  -8  -8   5       20.83       14.80      5.56 o 
  -7  -8   5        3.37       -3.18      5.46 o 
  -6  -8   5       19.28       16.69      4.87 o 
  -5  -8   5       38.01       39.23      5.86 o 
  -4  -8   5       47.82       53.73      6.46 o 
   2  -8   5       37.70       38.14      6.65 o 
   3  -8   5        2.96        1.19      6.16 o 
   4  -8   5       29.92       26.62      7.75 o 
   5  -8   5       27.42       16.59      7.05 o 
   6  -8   5        3.23        3.97      7.95 o 
   7  -8   5       12.30       17.58      8.44 o 
 -10  -7   5       18.08       29.40      7.55 o 
  -9  -7   5       24.71       29.50      6.26 o 
  -8  -7   5       11.31       12.41      5.07 o 
  -7  -7   5       64.84       71.21      7.65 o 
  -6  -7   5       40.30       48.27      5.86 o 
  -5  -7   5       83.57       90.58      8.64 o 
  -4  -7   5      798.67      805.47     42.51 o 
  -3  -7   5       84.28       80.35      6.55 o 
   2  -7   5      100.39       97.83      8.74 o 
   3  -7   5      111.79      128.52      9.14 o 
   4  -7   5       12.12        6.46      3.87 o 
   5  -7   5       12.94       18.97      6.55 o 
   6  -7   5        7.83        2.68      6.46 o 
   7  -7   5        7.48        2.38      8.94 o 
   8  -7   5        7.52        9.83      7.55 o 
 -11  -6   5        2.71        5.46      6.55 o 
 -10  -6   5        8.36        3.38      5.07 o 
  -9  -6   5       17.89       18.27      6.16 o 
  -8  -6   5       11.33       18.57      4.37 o 
  -7  -6   5       35.16       36.05      5.46 o 
  -6  -6   5       83.88       79.75      7.85 o 
  -5  -6   5      151.26      156.33      9.93 o 
  -4  -6   5       10.69        9.93      2.38 o 
  -3  -6   5       16.28       20.56      3.58 o 
   1  -6   5       56.81       72.60      7.15 o 
   2  -6   5       32.71       25.33      5.07 o 
   3  -6   5      253.93      286.63     10.73 o 
   4  -6   5      223.11      212.54      9.34 o 
   5  -6   5       98.19      108.85      7.25 o 
   6  -6   5        3.22       12.22      6.95 o 
   7  -6   5        0.34        0.70      6.26 o 
   8  -6   5        0.06        5.76      6.95 o 
 -11  -5   5       22.08       37.05      7.35 o 
 -10  -5   5        2.48        2.28      5.46 o 
  -9  -5   5       46.37       46.38      6.95 o 
  -8  -5   5      178.59      172.71     13.71 o 
  -7  -5   5       14.82       22.15      4.07 o 
  -6  -5   5       52.08       46.18      3.97 o 
  -5  -5   5       15.06       14.30      2.78 o 
  -4  -5   5       26.50       30.09      2.58 o 
  -3  -5   5      322.78      309.57     15.00 o 
   1  -5   5       24.17       21.45      3.87 o 
   2  -5   5      278.94      263.79     11.02 o 
   3  -5   5      145.69      140.34      5.76 o 
   4  -5   5      262.33      227.64      9.14 o 
   5  -5   5      239.23      229.32      9.14 o 
   6  -5   5       55.85       56.61      5.26 o 
   7  -5   5       16.37       10.53      7.05 o 
   8  -5   5       32.25       31.29      8.94 o 
   9  -5   5        1.62       -3.48      7.05 o 
 -12  -4   5        8.78       15.99      8.24 o 
 -11  -4   5       10.63        5.56      6.06 o 
 -10  -4   5       13.53        5.66      5.26 o 
  -9  -4   5        1.66        3.38      4.17 o 
  -8  -4   5        1.34       -0.70      4.07 o 
  -7  -4   5      204.99      193.97      8.74 o 
  -6  -4   5       42.78       40.22      3.38 o 
  -5  -4   5      244.70      238.26      9.24 o 
  -4  -4   5       12.12       17.08      1.99 o 
  -3  -4   5        2.27        4.77      1.49 o 
  -2  -4   5       93.37       87.90      4.87 o 
   1  -4   5      192.64      180.76     11.82 o 
   2  -4   5       56.64       63.36      3.38 o 
   3  -4   5       47.65       43.40      3.08 o 
   4  -4   5       62.40       64.26      3.67 o 
   5  -4   5      209.14      212.34      8.84 o 
   6  -4   5       59.39       63.07      4.87 o 
   7  -4   5        6.66        8.04      4.87 o 
   8  -4   5        5.09        8.54      5.66 o 
   9  -4   5       13.65        5.76      7.55 o 
 -12  -3   5        8.49        8.14      7.05 o 
 -11  -3   5       37.10       49.86      9.04 o 
 -10  -3   5       36.45       32.58      6.46 o 
  -9  -3   5       25.76       28.01      4.67 o 
  -8  -3   5      276.95      276.90     15.99 o 
  -7  -3   5      211.09      219.00      9.63 o 
  -6  -3   5      112.54       92.46      4.87 o 
  -5  -3   5       28.76       29.30      2.58 o 
  -4  -3   5      507.74      495.79     15.89 o 
  -3  -3   5       39.91       39.23      2.38 o 
  -2  -3   5      427.65      439.88     20.36 o 
   1  -3   5      370.27      348.51     12.61 o 
   2  -3   5      819.53      838.54     24.93 o 
   3  -3   5      225.61      219.10      7.55 o 
   4  -3   5       70.37       70.32      3.97 o 
   5  -3   5      122.20      118.29      6.06 o 
   6  -3   5       53.46       59.39      4.57 o 
   7  -3   5       33.40       39.83      5.96 o 
   8  -3   5        4.60        7.95      6.46 o 
   9  -3   5        0.52       -2.78      6.06 o 
 -12  -2   5        1.14        9.34      7.75 o 
 -11  -2   5        7.47       13.31      6.46 o 
 -10  -2   5        8.39        4.27      4.17 o 
  -9  -2   5       22.41       15.99      4.07 o 
  -8  -2   5       90.64       85.71      5.96 o 
  -7  -2   5      385.69      396.68     18.97 o 
  -6  -2   5      224.38      214.63      8.84 o 
  -5  -2   5       72.53       78.56      3.58 o 
  -4  -2   5      286.29      309.97     10.92 o 
  -3  -2   5      569.90      544.96     17.18 o 
  -2  -2   5      224.42      230.52     10.23 o 
  -1  -2   5      651.84      612.29     23.44 o 
   0  -2   5      306.24      319.51     11.72 o 
   1  -2   5      194.67      196.55      4.77 o 
   2  -2   5       89.23       85.51      2.68 o 
   3  -2   5      176.46      164.97      5.66 o 
   4  -2   5      305.94      296.76     16.29 o 
   5  -2   5       15.91       20.16      3.67 o 
   6  -2   5       12.58       16.19      3.08 o 
   7  -2   5      102.07      103.59     10.43 o 
   8  -2   5        9.24       12.81      6.65 o 
  10  -2   5        3.63        9.73      7.45 o 
 -13  -1   5        2.13        1.79      7.05 o 
 -12  -1   5       18.81       12.71      7.75 o 
 -11  -1   5        5.01       -4.87      5.46 o 
 -10  -1   5       50.21       50.16      7.15 o 
  -9  -1   5        0.27        1.39      3.67 o 
  -8  -1   5       57.03       58.00      4.47 o 
  -7  -1   5      250.04      235.09      9.14 o 
  -6  -1   5      357.83      341.75     13.31 o 
  -5  -1   5      508.24      507.12     13.81 o 
  -4  -1   5      378.75      391.71     10.92 o 
  -3  -1   5      873.80      907.77     21.55 o 
  -2  -1   5      137.85      126.23      3.48 o 
  -1  -1   5      142.43      120.77      6.65 o 
   0  -1   5     1319.33     1327.48     44.89 o 
   1  -1   5     1176.65     1225.48     27.61 o 
   2  -1   5      148.12      145.70      3.97 o 
   3  -1   5       73.32       82.04      2.78 o 
   4  -1   5       51.53       51.25      2.48 o 
   5  -1   5      323.87      313.15      9.14 o 
   6  -1   5       52.34       51.35      3.87 o 
   7  -1   5       51.08       51.84      7.15 o 
   8  -1   5       24.14       18.77      6.26 o 
   9  -1   5       17.15       21.65      7.85 o 
  10  -1   5        3.12        3.58      6.85 o 
 -13   0   5        0.12        3.38      7.95 o 
 -12   0   5        1.25        4.17      5.86 o 
 -11   0   5       14.63       17.18      5.46 o 
 -10   0   5       60.92       67.34      8.14 o 
  -9   0   5      206.72      224.16     17.78 o 
  -8   0   5       66.46       64.46      4.67 o 
  -7   0   5        2.95        8.14      1.59 o 
  -6   0   5       49.68       56.81      2.38 o 
  -5   0   5      130.94      110.44      3.38 o 
  -4   0   5      892.32      798.91     17.48 o 
  -3   0   5      111.39      107.06      2.78 o 
  -2   0   5      330.42      299.34      6.65 o 
  -1   0   5       52.91       59.19      1.69 o 
   0   0   5       11.05       10.43      0.99 o 
   1   0   5     6783.90     6783.21    238.76 o 
   2   0   5        3.15        0.60      0.89 o 
   3   0   5       96.05      101.30      3.38 o 
   4   0   5       42.64       40.82      2.09 o 
   5   0   5      274.51      258.33      7.85 o 
   6   0   5        1.98        3.38      1.49 o 
   7   0   5        0.37       -0.50      1.69 o 
   8   0   5        6.26        5.36      4.97 o 
   9   0   5       79.90       91.87      9.73 o 
  10   0   5        0.05       -6.26      6.26 o 
 -13   1   5        2.13       -4.17      7.05 o 
 -12   1   5       17.83       27.61      7.95 o 
 -11   1   5        5.28        0.40      4.87 o 
 -10   1   5       50.18       55.12      7.05 o 
  -9   1   5        0.39        0.60      2.18 o 
  -8   1   5       55.01       54.53      2.78 o 
  -7   1   5      242.28      237.37      7.15 o 
  -6   1   5      347.64      355.26      9.04 o 
  -5   1   5      499.04      477.72     13.21 o 
  -4   1   5      371.72      413.06      9.93 o 
  -3   1   5      874.85      902.10     19.86 o 
  -2   1   5      143.15      132.99      3.08 o 
  -1   1   5      137.76      131.00      3.77 o 
   0   1   5     1312.48     1331.85     34.36 o 
   1   1   5     1156.31     1202.64     25.03 o 
   2   1   5      143.28      151.06      4.27 o 
   3   1   5       69.00       78.06      2.78 o 
   4   1   5       49.91       48.17      2.98 o 
   5   1   5      318.17      315.33      9.83 o 
   6   1   5       51.50       54.23      3.08 o 
   7   1   5       52.15       58.10      4.17 o 
   8   1   5       23.64       28.70      2.88 o 
   9   1   5       16.21       16.19      6.16 o 
  10   1   5        3.03        2.28      8.34 o 
 -12   2   5        1.11        8.34      6.95 o 
 -11   2   5        7.47       12.32      5.56 o 
 -10   2   5        8.70       10.33      2.98 o 
  -9   2   5       21.01       18.67      2.18 o 
  -8   2   5       94.65       98.32      3.77 o 
  -7   2   5      386.97      410.48     11.62 o 
  -6   2   5      228.36      233.99      6.75 o 
  -5   2   5       66.98       72.60      2.68 o 
  -4   2   5      288.32      305.70      7.65 o 
  -3   2   5      586.08      556.18     12.91 o 
  -2   2   5      224.66      236.28      5.36 o 
  -1   2   5      639.42      619.25     16.98 o 
   0   2   5      294.85      319.11      6.75 o 
   1   2   5      206.86      215.72      5.76 o 
   2   2   5       88.04       86.41      2.98 o 
   3   2   5      186.20      186.72      5.36 o 
   4   2   5      311.80      312.55     10.43 o 
   5   2   5       15.46       13.11      2.38 o 
   6   2   5       13.47       15.39      2.28 o 
   7   2   5      104.53      112.63      5.66 o 
   8   2   5        9.47       12.91      2.88 o 
   9   2   5        2.27       -3.18      4.67 o 
  10   2   5        3.62       -3.08      7.45 o 
 -12   3   5        8.72       17.18      7.25 o 
 -11   3   5       36.94       32.77      7.45 o 
 -10   3   5       35.16       32.18      3.08 o 
  -9   3   5       27.37       26.82      2.48 o 
  -8   3   5      273.10      295.37      9.14 o 
  -7   3   5      215.13      212.24      6.65 o 
  -6   3   5      109.51       95.94      3.77 o 
  -5   3   5       26.86       24.53      1.69 o 
  -4   3   5      506.27      514.57     14.10 o 
  -3   3   5       39.34       39.93      1.99 o 
  -2   3   5      442.10      460.04     10.33 o 
  -1   3   5      677.61      695.42     14.80 o 
   0   3   5      104.05      124.15      2.78 o 
   1   3   5      377.29      364.70      9.93 o 
   2   3   5      824.71      872.01     23.04 o 
   3   3   5      230.90      224.95      6.75 o 
   4   3   5       73.70       75.28      3.28 o 
   5   3   5      117.57      117.39      6.26 o 
   6   3   5       51.87       58.40      6.55 o 
   7   3   5       33.38       26.02      5.07 o 
   8   3   5        5.18        6.95      2.98 o 
   9   3   5        0.51       14.60      5.96 o 
 -12   4   5        9.01        0.79      8.04 o 
 -11   4   5       10.21        4.47      5.86 o 
 -10   4   5       13.62        6.85      2.48 o 
  -9   4   5        1.70        0.00      2.09 o 
  -8   4   5        1.07        2.48      1.59 o 
  -7   4   5      202.09      195.76      7.15 o 
  -6   4   5       44.17       50.35      3.38 o 
  -5   4   5      251.58      245.02      8.84 o 
  -4   4   5       13.10       20.46      1.89 o 
  -3   4   5        2.79        1.39      1.19 o 
  -2   4   5       87.56       79.55      2.68 o 
  -1   4   5      216.19      230.72      4.97 o 
   0   4   5      154.73      136.66      3.28 o 
   1   4   5      189.76      177.38      4.37 o 
   2   4   5       56.10       65.95      2.78 o 
   3   4   5       45.97       38.04      2.38 o 
   4   4   5       57.37       59.89      3.08 o 
   5   4   5      209.75      214.63      8.04 o 
   6   4   5       60.32       75.38      6.26 o 
   7   4   5        6.31       13.41      5.16 o 
   8   4   5        5.13       -2.48      5.36 o 
   9   4   5       13.62        1.29      6.46 o 
 -11   5   5       21.60       14.90      8.44 o 
 -10   5   5        2.26        2.09      3.18 o 
  -9   5   5       47.19       40.92      4.17 o 
  -8   5   5      177.38      186.02      9.73 o 
  -7   5   5       15.39       25.23      3.08 o 
  -6   5   5       50.74       45.49      3.48 o 
  -5   5   5       16.26       15.69      2.38 o 
  -4   5   5       29.66       34.46      2.48 o 
  -3   5   5      322.44      324.27      8.14 o 
  -2   5   5      197.72      207.38      4.77 o 
  -1   5   5       13.42       18.87      1.59 o 
   0   5   5        4.29        2.98      1.09 o 
   1   5   5       22.83       23.24      1.59 o 
   2   5   5      272.04      286.93      9.24 o 
   3   5   5      145.16      150.07      5.46 o 
   4   5   5      259.86      255.35      9.44 o 
   5   5   5      236.87      239.95     10.03 o 
   6   5   5       55.28       48.47      3.77 o 
   7   5   5       15.88        8.04      4.97 o 
   8   5   5       31.23       33.37      7.25 o 
   9   5   5        1.70       -4.87      6.46 o 
 -11   6   5        3.02       -5.46      7.25 o 
 -10   6   5        8.54       11.12      7.15 o 
  -9   6   5       17.57       15.20      3.58 o 
  -8   6   5       12.10       18.37      5.86 o 
  -7   6   5       35.80       23.54      6.16 o 
  -6   6   5       88.46       87.10      5.86 o 
  -5   6   5      150.76      155.73      7.75 o 
  -4   6   5        9.51        5.36      2.48 o 
  -3   6   5       15.33       16.09      2.18 o 
  -2   6   5        4.15        8.24      1.59 o 
  -1   6   5      121.60      117.20      3.87 o 
   0   6   5      192.84      181.65      4.47 o 
   1   6   5       55.02       52.94      2.48 o 
   2   6   5       33.32       31.19      2.09 o 
   3   6   5      256.24      269.15     10.33 o 
   4   6   5      229.26      202.71      9.04 o 
   5   6   5       98.23       96.44      5.26 o 
   6   6   5        2.86        0.60      4.47 o 
   7   6   5        0.40        5.56      5.96 o 
   8   6   5        0.07       -2.38      6.46 o 
 -10   7   5       18.42       14.10      7.65 o 
  -9   7   5       24.99       31.29      4.37 o 
  -8   7   5       11.48       18.87      6.06 o 
  -7   7   5       64.23       68.03      8.64 o 
  -6   7   5       42.02       41.81      6.26 o 
  -5   7   5       82.42       96.04      5.66 o 
  -4   7   5      797.04      837.65     31.48 o 
  -3   7   5       82.84       74.59      4.67 o 
  -2   7   5       13.63        7.35      1.99 o 
  -1   7   5       64.67       61.48      3.18 o 
   0   7   5       63.17       65.75      3.28 o 
   1   7   5       18.56       24.33      2.48 o 
   2   7   5       99.49       93.26      4.07 o 
   3   7   5      112.13      110.24      5.36 o 
   4   7   5       12.48        6.75      3.08 o 
   5   7   5       12.97       10.23      3.18 o 
   6   7   5        8.14        8.04      5.56 o 
   7   7   5        7.38       11.42      5.07 o 
   8   7   5        7.62        1.29      8.54 o 
  -9   8   5        1.24       -0.50      6.36 o 
  -8   8   5       20.24       10.23      6.26 o 
  -7   8   5        3.41        7.25      5.76 o 
  -6   8   5       19.85       19.86      5.86 o 
  -5   8   5       38.21       40.12      6.36 o 
  -4   8   5       45.76       43.80      4.97 o 
  -3   8   5       13.71       12.22      2.68 o 
  -2   8   5       43.78       44.99      3.28 o 
  -1   8   5       54.61       57.21      3.58 o 
   0   8   5        0.54        1.29      2.48 o 
   1   8   5       54.28       57.51      3.58 o 
   2   8   5       37.52       35.95      2.98 o 
   3   8   5        2.88        0.89      4.37 o 
   4   8   5       29.13       32.28      5.07 o 
   5   8   5       27.28       22.45      5.66 o 
   6   8   5        3.31       13.31      6.65 o 
   7   8   5       12.43       13.31      6.75 o 
  -8   9   5        6.44        1.59      7.65 o 
  -7   9   5        5.33       11.12      6.65 o 
  -6   9   5       31.16       21.45      7.25 o 
  -5   9   5       43.21       35.26      7.15 o 
  -4   9   5       13.36        5.66      5.46 o 
  -3   9   5        8.79        5.96      3.58 o 
  -2   9   5       85.34       89.49      8.64 o 
  -1   9   5       61.33       60.39      4.17 o 
   0   9   5       14.57       16.19      3.67 o 
   1   9   5       94.12      100.71      6.46 o 
   2   9   5       60.73       62.77      5.07 o 
   3   9   5       21.19       14.10      4.57 o 
   4   9   5        9.44        4.87      6.75 o 
   5   9   5        2.90       -2.48      5.16 o 
   6   9   5        0.36       -4.37      6.65 o 
  -7  10   5        2.45       -0.89      9.53 o 
  -6  10   5        0.14        2.38      6.85 o 
  -5  10   5        1.59       12.22      6.95 o 
  -4  10   5        7.72        5.96      4.17 o 
  -3  10   5        2.59        2.38      4.17 o 
  -2  10   5        1.26        3.87      4.47 o 
  -1  10   5       38.44       44.99      5.16 o 
   0  10   5       18.38       18.57      3.97 o 
   1  10   5        4.16        0.70      3.97 o 
   2  10   5        4.85        4.57      4.37 o 
   3  10   5        4.13        5.56      4.37 o 
  -5  11   5       11.47        7.75      5.26 o 
  -4  11   5        4.90        6.26      5.16 o 
  -3  11   5        2.38       -4.87      4.87 o 
  -2  11   5        3.57        4.97      5.56 o 
  -1  11   5        9.45        6.95      4.47 o 
   0  11   5        9.40       10.63      5.36 o 
   1  11   5        8.16        7.35      4.77 o 
   2  11   5        1.71        7.55      4.67 o 
  -6 -10   6        3.26       16.59      7.25 o 
  -8  -9   6        8.40       18.77      6.46 o 
  -7  -9   6       20.94       24.83      7.55 o 
  -6  -9   6       85.87       82.24     10.13 o 
  -5  -9   6       31.38       16.78      5.76 o 
   3  -9   6       10.60       27.31      7.65 o 
   4  -9   6       12.96       12.71      7.25 o 
   5  -9   6       14.99       11.22     10.43 o 
  -9  -8   6       24.88       29.10      6.65 o 
  -8  -8   6        6.54       16.29      5.96 o 
  -7  -8   6        2.11        1.29      4.87 o 
  -6  -8   6       13.52       10.13      4.87 o 
  -5  -8   6       40.98       40.03      5.86 o 
  -4  -8   6       12.69       10.33      4.47 o 
   3  -8   6       49.80       53.23      7.45 o 
   4  -8   6       37.74       36.25      8.74 o 
   5  -8   6       24.81       40.72      8.54 o 
 -10  -7   6       21.51       26.22      7.15 o 
  -9  -7   6        2.34        5.86      5.36 o 
  -8  -7   6       11.38        5.16      5.46 o 
  -7  -7   6        7.31       16.69      5.26 o 
  -6  -7   6       13.85       13.90      4.27 o 
  -5  -7   6        7.50       13.81      3.08 o 
  -4  -7   6       61.68       58.30      5.36 o 
   2  -7   6        2.94        0.70      5.76 o 
   3  -7   6       26.88       31.98      5.86 o 
   4  -7   6        4.76        0.60      3.97 o 
   5  -7   6       11.14        3.87      5.86 o 
   6  -7   6        6.89       11.32      8.24 o 
   7  -7   6        2.69       10.63      7.35 o 
 -11  -6   6       11.34       22.05      7.75 o 
 -10  -6   6       13.95       11.42      5.76 o 
  -9  -6   6       12.48       18.57      5.16 o 
  -8  -6   6        5.00        5.16      3.67 o 
  -7  -6   6       70.58       60.58      5.86 o 
  -6  -6   6       98.59       84.82      7.85 o 
  -5  -6   6      166.58      167.95      9.93 o 
  -4  -6   6      178.16      164.67      9.04 o 
  -3  -6   6        0.12        2.58      2.28 o 
   2  -6   6       31.87       35.46      5.36 o 
   3  -6   6        9.35        9.24      3.08 o 
   4  -6   6      110.29      121.57      6.75 o 
   5  -6   6       10.17        1.49      3.87 o 
   6  -6   6        6.65        6.95      5.76 o 
   7  -6   6        0.31        3.28      7.85 o 
 -11  -5   6       10.09        6.85      6.06 o 
 -10  -5   6        4.48       10.13      5.66 o 
  -9  -5   6       46.97       40.22      7.15 o 
  -8  -5   6        7.45        6.85      4.87 o 
  -7  -5   6       13.23       13.21      3.38 o 
  -6  -5   6       51.69       69.03      5.86 o 
  -5  -5   6      214.87      215.32      9.24 o 
  -4  -5   6       19.75       16.39      2.48 o 
  -3  -5   6      105.84      109.25      6.06 o 
   1  -5   6      273.12      282.86     16.88 o 
   2  -5   6      242.83      257.53     13.90 o 
   3  -5   6       26.45       31.19      5.36 o 
   4  -5   6       60.42       66.15      3.97 o 
   5  -5   6        0.34       -1.39      3.48 o 
   6  -5   6        1.17       -0.30      6.06 o 
   7  -5   6        4.68        8.74      7.55 o 
   8  -5   6        3.10       -9.14      9.14 o 
 -12  -4   6        0.11        4.77      8.04 o 
 -11  -4   6       14.05       15.00      6.55 o 
 -10  -4   6        3.16       -1.19      4.37 o 
  -9  -4   6       16.43       20.16      5.16 o 
  -8  -4   6       67.80       50.95      5.86 o 
  -7  -4   6      208.16      206.18      9.14 o 
  -6  -4   6      286.54      297.26     12.71 o 
  -5  -4   6      156.12      155.13      6.55 o 
  -4  -4   6      106.82      107.06      4.67 o 
  -3  -4   6       51.49       45.49      2.98 o 
   1  -4   6      165.39      161.89     11.52 o 
   2  -4   6      221.08      223.86      8.54 o 
   3  -4   6      314.30      329.14     11.32 o 
   4  -4   6       27.36       22.74      2.78 o 
   5  -4   6       51.28       54.62      4.57 o 
   6  -4   6       41.45       34.96      4.07 o 
   7  -4   6        1.13       -1.99      4.77 o 
   8  -4   6        6.04       -7.65      7.65 o 
 -12  -3   6       19.99       27.21      7.55 o 
 -11  -3   6        1.48       -4.67      4.67 o 
 -10  -3   6       69.14       67.24      9.04 o 
  -9  -3   6       58.22       45.79      5.66 o 
  -8  -3   6       55.01       49.56      6.16 o 
  -7  -3   6       93.75       94.25      5.46 o 
  -6  -3   6       23.96       25.13      2.88 o 
  -5  -3   6      149.32      156.23      6.55 o 
  -4  -3   6       60.80       69.62      3.08 o 
  -3  -3   6      144.40      140.04      4.87 o 
   1  -3   6      112.90      131.50      8.84 o 
   2  -3   6      224.16      225.75      8.04 o 
   3  -3   6       78.95       74.49      3.67 o 
   4  -3   6      762.66      794.44     26.32 o 
   5  -3   6        1.81        0.20      2.78 o 
   6  -3   6       12.76       18.08      3.48 o 
   7  -3   6       34.09       40.22      6.95 o 
   8  -3   6        3.25        2.78      6.95 o 
   9  -3   6        1.72       -6.85      6.85 o 
 -12  -2   6        5.52       15.59      8.24 o 
 -11  -2   6       20.98       22.15      6.16 o 
 -10  -2   6       33.01       31.09      5.96 o 
  -9  -2   6       41.22       44.89      6.26 o 
  -8  -2   6      316.09      332.81     18.37 o 
  -7  -2   6       59.13       59.09      4.17 o 
  -6  -2   6       84.30       85.31      4.37 o 
  -5  -2   6      398.13      437.69     14.70 o 
  -4  -2   6       31.48       36.45      2.18 o 
  -3  -2   6      106.53      107.46      3.18 o 
  -2  -2   6      133.23      122.06      7.05 o 
  -1  -2   6      352.13      335.60     14.30 o 
   0  -2   6      238.11      229.23     10.23 o 
   1  -2   6       98.24       98.92      3.08 o 
   2  -2   6       32.92       35.56      1.79 o 
   3  -2   6      125.57      127.72      4.97 o 
   4  -2   6       15.23       16.39      2.38 o 
   5  -2   6       55.42       52.64      3.77 o 
   6  -2   6        4.95        6.26      2.98 o 
   7  -2   6       45.14       44.20      6.16 o 
   8  -2   6        8.64       17.48      6.95 o 
   9  -2   6        3.95       16.39      8.34 o 
 -12  -1   6        8.80        4.37      5.56 o 
 -11  -1   6        0.16        5.46      5.86 o 
 -10  -1   6        2.42        9.04      4.57 o 
  -9  -1   6       10.05        1.69      3.58 o 
  -8  -1   6       88.01       84.32      5.96 o 
  -7  -1   6       58.12       54.62      3.97 o 
  -6  -1   6      399.50      409.39     15.49 o 
  -5  -1   6      233.71      236.18      6.85 o 
  -4  -1   6      357.98      358.14      9.73 o 
  -3  -1   6      132.10      136.96      4.97 o 
  -2  -1   6      378.36      327.05     13.21 o 
  -1  -1   6      284.22      266.97     12.41 o 
   0  -1   6     1273.64     1236.71     54.03 o 
   1  -1   6      136.79      142.62      3.77 o 
   2  -1   6       67.22       66.34      2.48 o 
   3  -1   6      105.97      104.48      3.58 o 
   4  -1   6       88.92       89.49      3.77 o 
   5  -1   6       59.26       58.60      3.18 o 
   6  -1   6       92.49       85.41      5.26 o 
   7  -1   6        2.90        6.95      4.87 o 
   8  -1   6        9.19       18.27      5.07 o 
   9  -1   6        1.80       -6.46      6.85 o 
 -12   0   6       10.08       21.35      6.65 o 
 -11   0   6       11.39       20.26      6.16 o 
 -10   0   6        1.29        1.69      4.27 o 
  -9   0   6      162.20      159.90     14.80 o 
  -8   0   6      265.97      270.24     13.01 o 
  -7   0   6        6.58        7.25      1.59 o 
  -6   0   6       32.97       38.44      2.38 o 
  -5   0   6      633.96      691.25     16.98 o 
  -4   0   6      832.46      805.87     17.28 o 
  -3   0   6      385.72      413.66      8.84 o 
  -2   0   6      672.26      662.85     16.29 o 
  -1   0   6      534.94      543.37     11.82 o 
   0   0   6       11.56       12.71      0.79 o 
   1   0   6       24.68       24.63      1.69 o 
   2   0   6      254.42      215.22      5.96 o 
   3   0   6       47.57       60.68      2.58 o 
   4   0   6       76.03       78.66      3.38 o 
   5   0   6       62.01       71.91      3.67 o 
   6   0   6       50.74       54.23      3.18 o 
   7   0   6        5.39        5.16      2.28 o 
   8   0   6        2.65        0.50      4.77 o 
   9   0   6       42.81       50.65      8.94 o 
 -12   1   6        8.66        8.74      7.45 o 
 -11   1   6        0.18        1.19      6.16 o 
 -10   1   6        2.49       -4.57      4.57 o 
  -9   1   6       10.70        9.14      2.88 o 
  -8   1   6       90.78       81.04      3.48 o 
  -7   1   6       58.90       62.07      2.78 o 
  -6   1   6      413.27      444.05     10.83 o 
  -5   1   6      231.87      243.53      6.16 o 
  -4   1   6      347.94      360.82      8.44 o 
  -3   1   6      133.21      134.58      3.28 o 
  -2   1   6      370.74      329.64      7.45 o 
  -1   1   6      280.09      277.20      6.55 o 
   0   1   6     1302.77     1291.43     26.72 o 
   1   1   6      134.07      141.63      4.27 o 
   2   1   6       68.54       71.61      2.98 o 
   3   1   6      108.90      114.31      4.07 o 
   4   1   6       83.07       82.33      3.48 o 
   5   1   6       57.96       56.91      3.38 o 
   6   1   6       90.00       90.18      4.37 o 
   7   1   6        3.32        3.48      2.28 o 
   8   1   6        9.38       20.86      6.75 o 
   9   1   6        1.88       -1.09      5.46 o 
 -12   2   6        5.83        0.99      6.06 o 
 -11   2   6       21.06       20.26      6.16 o 
 -10   2   6       32.22       27.01      2.88 o 
  -9   2   6       41.65       36.15      2.88 o 
  -8   2   6      316.34      333.01     10.23 o 
  -7   2   6       60.08       55.92      2.88 o 
  -6   2   6       86.28       83.43      3.28 o 
  -5   2   6      401.77      422.30     10.53 o 
  -4   2   6       29.49       30.69      1.59 o 
  -3   2   6      104.90      105.97      2.88 o 
  -2   2   6      127.54      115.51      3.28 o 
  -1   2   6      362.27      379.69      8.54 o 
   0   2   6      239.49      256.14      6.16 o 
   1   2   6      100.14      104.28      2.98 o 
   2   2   6       29.63       28.50      1.49 o 
   3   2   6      120.69      124.84      4.07 o 
   4   2   6       14.04       15.00      1.99 o 
   5   2   6       54.63       49.56      2.58 o 
   6   2   6        5.66        3.48      2.18 o 
   7   2   6       44.02       39.53      3.87 o 
   8   2   6        8.76       17.68      6.95 o 
   9   2   6        3.68        0.60      6.46 o 
 -12   3   6       19.83       19.76      8.04 o 
 -11   3   6        1.35        1.49      5.86 o 
 -10   3   6       68.75       77.27      5.76 o 
  -9   3   6       55.42       57.41      3.67 o 
  -8   3   6       56.02       52.94      3.08 o 
  -7   3   6       95.57       94.35      3.87 o 
  -6   3   6       24.23       21.85      1.79 o 
  -5   3   6      153.92      158.41      4.57 o 
  -4   3   6       63.55       67.54      2.48 o 
  -3   3   6      141.31      124.05      3.77 o 
  -2   3   6        3.88        2.28      0.70 o 
  -1   3   6       73.95       76.47      1.69 o 
   0   3   6      323.15      327.75      6.46 o 
   1   3   6      109.43      120.77      2.88 o 
   2   3   6      220.88      216.02      7.25 o 
   3   3   6       76.31       67.64      3.08 o 
   4   3   6      755.97      786.20     24.03 o 
   5   3   6        1.78        7.85      2.68 o 
   6   3   6       13.24        9.04      2.68 o 
   7   3   6       33.39       33.77      3.87 o 
   8   3   6        3.19        0.99      4.57 o 
   9   3   6        1.73       -0.50      5.26 o 
 -12   4   6        0.16        0.70      7.45 o 
 -11   4   6       14.30       20.56      7.55 o 
 -10   4   6        3.06       10.13      2.98 o 
  -9   4   6       16.55       18.47      3.38 o 
  -8   4   6       67.50       55.82      3.38 o 
  -7   4   6      215.76      223.07      7.65 o 
  -6   4   6      285.57      293.19     10.92 o 
  -5   4   6      150.27      135.57      5.16 o 
  -4   4   6      105.65      103.09      4.17 o 
  -3   4   6       49.76       43.50      1.99 o 
  -2   4   6      114.56      127.82      2.98 o 
  -1   4   6      413.27      436.40      8.44 o 
   0   4   6       86.77       85.41      2.38 o 
   1   4   6      160.79      163.38      3.97 o 
   2   4   6      225.68      234.39      7.45 o 
   3   4   6      318.00      322.39     11.02 o 
   4   4   6       28.03       27.81      2.48 o 
   5   4   6       54.56       57.90      3.87 o 
   6   4   6       43.39       41.32      5.76 o 
   7   4   6        1.21        1.89      4.67 o 
   8   4   6        6.18        3.48      5.66 o 
 -11   5   6       10.32       20.36      9.04 o 
 -10   5   6        4.72        3.67      2.98 o 
  -9   5   6       46.07       52.74      4.77 o 
  -8   5   6        7.17        8.14      2.98 o 
  -7   5   6       14.81        9.83      2.68 o 
  -6   5   6       52.16       64.56      4.67 o 
  -5   5   6      212.19      208.37      7.55 o 
  -4   5   6       19.56       14.30      2.09 o 
  -3   5   6      109.18      110.34      3.58 o 
  -2   5   6        0.97        1.79      1.09 o 
  -1   5   6       50.07       57.80      2.18 o 
   0   5   6      103.48       95.54      2.98 o 
   1   5   6      272.89      275.11      6.65 o 
   2   5   6      247.17      264.28      7.25 o 
   3   5   6       26.06       29.89      2.38 o 
   4   5   6       61.04       62.17      4.17 o 
   5   5   6        0.31       -2.58      2.58 o 
   6   5   6        1.11        7.75      3.97 o 
   7   5   6        4.87       10.33      4.77 o 
   8   5   6        2.96        8.04      6.36 o 
 -11   6   6       11.10       14.30      7.35 o 
 -10   6   6       13.79       15.29      3.87 o 
  -9   6   6       12.24       17.48      3.97 o 
  -8   6   6        4.95        3.97      3.18 o 
  -7   6   6       69.87       72.30      7.85 o 
  -6   6   6       97.33       85.91      5.26 o 
  -5   6   6      164.16      178.57      8.24 o 
  -4   6   6      178.44      175.20      6.65 o 
  -3   6   6        0.16        0.40      1.79 o 
  -2   6   6        0.41        1.59      1.29 o 
  -1   6   6      118.20      116.80      3.28 o 
   0   6   6       42.65       37.94      1.89 o 
   1   6   6      176.16      171.12      4.17 o 
   2   6   6       31.04       29.60      2.48 o 
   3   6   6        9.43        7.45      2.28 o 
   4   6   6      111.48      107.96      5.46 o 
   5   6   6        9.22       12.51      4.27 o 
   6   6   6        6.18       10.43      4.77 o 
   7   6   6        0.31        4.07      4.87 o 
 -10   7   6       21.42       28.90      9.73 o 
  -9   7   6        2.66        2.18      3.77 o 
  -8   7   6       11.06       20.96      6.46 o 
  -7   7   6        7.36       10.03      5.56 o 
  -6   7   6       12.65        8.24      3.48 o 
  -5   7   6        7.06       13.81      3.18 o 
  -4   7   6       60.33       54.23      3.97 o 
  -3   7   6       13.24       14.50      2.28 o 
  -2   7   6       92.44       88.69      3.77 o 
  -1   7   6       25.53       28.40      2.28 o 
   0   7   6       79.42       83.03      3.58 o 
   1   7   6       89.39       73.59      3.48 o 
   2   7   6        2.64        0.79      2.18 o 
   3   7   6       26.09       29.99      3.28 o 
   4   7   6        4.27        5.46      3.87 o 
   5   7   6       10.78        6.26      4.77 o 
   6   7   6        6.78        2.98      5.16 o 
   7   7   6        2.45       16.69      7.25 o 
  -9   8   6       24.36       25.82      5.26 o 
  -8   8   6        6.77        7.75      6.75 o 
  -7   8   6        2.15       -4.67      5.46 o 
  -6   8   6       14.04       14.70      6.75 o 
  -5   8   6       40.02       46.88      7.35 o 
  -4   8   6       13.66       10.43      3.58 o 
  -3   8   6       36.99       47.87      3.48 o 
  -2   8   6      284.26      296.36      9.93 o 
  -1   8   6       53.77       48.37      3.38 o 
   0   8   6        4.54        6.75      2.38 o 
   1   8   6       19.79       14.80      2.38 o 
   2   8   6      129.33      126.23      5.66 o 
   3   8   6       50.97       47.97      5.96 o 
   4   8   6       36.97       38.83      6.65 o 
   5   8   6       24.63       26.42      6.46 o 
   6   8   6        5.33        5.66      5.56 o 
  -8   9   6        8.12       14.50      9.63 o 
  -7   9   6       21.39        5.26      7.55 o 
  -6   9   6       85.86      103.29     10.73 o 
  -5   9   6       31.17       22.64      6.85 o 
  -4   9   6        5.47       10.92      3.87 o 
  -3   9   6        1.23        0.40      4.77 o 
  -2   9   6       11.33        5.46      3.87 o 
  -1   9   6       32.44       23.64      4.17 o 
   0   9   6       35.45       38.93      4.27 o 
   1   9   6       11.49       15.39      3.48 o 
   2   9   6        7.74       11.12      3.87 o 
   3   9   6       10.70        2.88      3.38 o 
   4   9   6       12.69       13.01      5.76 o 
   5   9   6       15.00       22.55      6.85 o 
  -6  10   6        3.09       -3.28      7.05 o 
  -5  10   6        8.29        7.65      4.97 o 
  -4  10   6       18.83       21.55      4.97 o 
  -3  10   6        4.67        8.04      4.47 o 
  -2  10   6        1.69       13.90      5.16 o 
  -1  10   6        3.22        7.85      4.57 o 
   0  10   6       13.85       14.70      4.47 o 
   1  10   6       10.23       17.98      4.77 o 
   2  10   6        8.76        8.24      4.27 o 
   3  10   6       12.53       17.28      4.87 o 
  -4  11   6        0.22       -2.78      5.56 o 
  -3  11   6        3.98        4.87      5.07 o 
  -2  11   6        9.11       13.21      5.26 o 
  -1  11   6        0.20       -5.07      5.07 o 
   0  11   6       10.02       14.80      5.46 o 
  -7  -9   7       14.90       10.13      6.46 o 
  -6  -9   7        1.20        4.67      5.36 o 
   4  -9   7        2.01        5.56      7.35 o 
  -9  -8   7       10.32       15.20      8.04 o 
  -8  -8   7        3.70       -5.46      5.46 o 
  -7  -8   7       11.74       11.32      4.87 o 
  -6  -8   7        6.90        9.14      4.67 o 
  -5  -8   7        2.07       -0.99      3.77 o 
   3  -8   7        6.02        9.44      7.75 o 
   4  -8   7        6.59       -6.55      6.55 o 
   5  -8   7        3.30        7.55      6.75 o 
 -10  -7   7        3.96       -5.66      7.25 o 
  -9  -7   7       17.09       15.39      5.46 o 
  -8  -7   7       30.33       27.81      6.75 o 
  -7  -7   7       59.74       49.16      6.75 o 
  -6  -7   7        0.29        2.28      3.87 o 
  -5  -7   7       22.28       27.31      4.17 o 
  -4  -7   7       27.89       20.06      3.77 o 
   2  -7   7       29.29       24.53      5.26 o 
   3  -7   7      139.03      155.43     11.12 o 
   4  -7   7       16.57       17.78      6.75 o 
   5  -7   7        6.18       18.97      8.54 o 
   6  -7   7       14.72       11.92      7.75 o 
 -10  -6   7       14.39       11.92      5.86 o 
  -9  -6   7        2.01        5.46      4.27 o 
  -8  -6   7        8.10       14.00      4.97 o 
  -7  -6   7       23.35       25.92      4.57 o 
  -6  -6   7       32.18       26.82      3.77 o 
  -5  -6   7       34.02       31.68      3.67 o 
   2  -6   7       89.15       84.92      8.24 o 
   3  -6   7       16.87       19.66      5.07 o 
   4  -6   7       11.91       10.33      6.85 o 
   5  -6   7        7.01        1.69      6.65 o 
   6  -6   7        0.28        0.89      5.96 o 
   7  -6   7        5.66       -6.85      7.15 o 
 -11  -5   7        8.33       22.35      6.65 o 
 -10  -5   7        5.06        3.97      4.57 o 
  -9  -5   7       13.19       14.00      4.47 o 
  -8  -5   7       17.93       17.08      4.07 o 
  -7  -5   7        9.94        6.55      3.48 o 
  -6  -5   7       40.47       36.45      4.07 o 
  -5  -5   7       10.83       11.42      2.38 o 
  -4  -5   7        2.99       -0.99      2.09 o 
   2  -5   7       16.87       22.94      4.37 o 
   3  -5   7      152.13      153.05      6.16 o 
   4  -5   7       32.79       31.98      6.26 o 
   5  -5   7       31.39       36.25      6.16 o 
   6  -5   7        2.18        0.10      7.15 o 
   7  -5   7       16.74       29.50      8.84 o 
 -11  -4   7        2.21       15.89      6.75 o 
 -10  -4   7       29.44       26.42      6.55 o 
  -9  -4   7       16.26       19.17      5.76 o 
  -8  -4   7       16.43       20.46      4.17 o 
  -7  -4   7       52.82       54.43      5.66 o 
  -6  -4   7      264.02      271.24     11.82 o 
  -5  -4   7      273.04      267.17      9.14 o 
  -4  -4   7        2.64        3.18      1.69 o 
  -3  -4   7       24.57       28.50      2.48 o 
   1  -4   7      197.11      176.19     10.63 o 
   2  -4   7       25.06       26.32      2.58 o 
   3  -4   7       27.05       27.91      2.78 o 
   4  -4   7       30.16       33.77      3.48 o 
   5  -4   7       15.15       13.90      3.08 o 
   6  -4   7       23.73       29.80      6.75 o 
   7  -4   7        1.06       -3.28      6.85 o 
   8  -4   7        4.76       -8.64      8.64 o 
 -12  -3   7        2.13       10.03      5.96 o 
 -11  -3   7        3.91        5.56      5.36 o 
 -10  -3   7        2.92       12.22      5.36 o 
  -9  -3   7       82.39       76.18      6.65 o 
  -8  -3   7       19.30       31.38      4.67 o 
  -7  -3   7        8.57        6.85      2.48 o 
  -6  -3   7       45.65       40.42      3.18 o 
  -5  -3   7      220.88      222.67      7.95 o 
  -4  -3   7      188.17      180.76      5.76 o 
  -3  -3   7       76.98       82.33      3.67 o 
   1  -3   7       17.86       16.29      3.08 o 
   2  -3   7      226.28      209.96      8.04 o 
   3  -3   7      192.56      194.76      7.15 o 
   4  -3   7        4.00        4.37      2.58 o 
   5  -3   7        7.81       11.52      2.98 o 
   6  -3   7        2.60       -1.89      5.26 o 
   7  -3   7        4.09       -1.89      5.07 o 
 -12  -2   7       11.26        7.05      6.95 o 
 -11  -2   7        2.57        0.50      5.07 o 
 -10  -2   7       41.48       34.76      6.26 o 
  -9  -2   7       49.58       48.57      6.36 o 
  -8  -2   7      114.44      113.02      6.26 o 
  -7  -2   7       22.32       27.41      3.28 o 
  -6  -2   7      137.91      147.19      6.46 o 
  -5  -2   7      149.17      140.24      5.36 o 
  -4  -2   7      118.55      127.92      4.57 o 
  -3  -2   7      285.92      291.20      8.44 o 
  -2  -2   7      259.98      247.90     12.02 o 
  -1  -2   7      140.74      151.16      8.84 o 
   0  -2   7      198.85      173.01      9.14 o 
   1  -2   7        5.05        7.85      1.99 o 
   2  -2   7       57.55       56.71      2.38 o 
   3  -2   7      133.83      131.70      4.37 o 
   4  -2   7      214.26      232.11      8.24 o 
   5  -2   7      108.60      109.05      5.76 o 
   6  -2   7        0.12        2.68      3.18 o 
   7  -2   7       40.61       57.31      7.15 o 
   8  -2   7       52.68       45.39      8.14 o 
 -12  -1   7        0.19        8.74      6.75 o 
 -11  -1   7       20.73       25.82      6.85 o 
 -10  -1   7        0.33        1.79      3.87 o 
  -9  -1   7       12.51       11.72      4.17 o 
  -8  -1   7      171.83      161.39      8.94 o 
  -7  -1   7       72.46       73.89      4.47 o 
  -6  -1   7       67.05       72.50      3.58 o 
  -5  -1   7       17.78       15.69      1.49 o 
  -4  -1   7        8.25       12.61      1.29 o 
  -3  -1   7       23.25       28.11      1.39 o 
  -2  -1   7       59.37       50.85      4.77 o 
  -1  -1   7      140.18      136.56      7.65 o 
   0  -1   7       57.35       59.49      4.47 o 
   1  -1   7        3.86        0.89      0.79 o 
   2  -1   7      139.54      145.40      4.57 o 
   3  -1   7       81.19       75.28      3.28 o 
   4  -1   7       12.05       13.41      1.99 o 
   5  -1   7       34.46       33.67      2.68 o 
   6  -1   7       49.24       50.16      4.27 o 
   7  -1   7        5.97       -1.79      5.46 o 
   8  -1   7        2.40       -5.66      6.46 o 
 -12   0   7        0.00       -1.89      5.56 o 
 -11   0   7       39.62       41.32      7.55 o 
 -10   0   7       49.82       42.71      6.46 o 
  -9   0   7      532.35      551.41     38.24 o 
  -8   0   7       63.45       69.82      3.97 o 
  -7   0   7       87.95       90.98      3.97 o 
  -6   0   7        3.56        2.88      1.79 o 
  -5   0   7       46.19       41.91      2.28 o 
  -4   0   7        4.08        6.36      1.09 o 
  -3   0   7      154.10      138.35      4.07 o 
  -2   0   7      131.69      152.25      3.87 o 
  -1   0   7        0.08        2.98      0.60 o 
   0   0   7       32.92       30.19      1.59 o 
   1   0   7       90.03       93.76      3.08 o 
   2   0   7      154.27      156.72      5.07 o 
   3   0   7       61.71       49.06      2.48 o 
   4   0   7      138.85      152.35      5.46 o 
   5   0   7       15.99       22.55      2.28 o 
   6   0   7        1.57        2.88      2.18 o 
   7   0   7        6.87       10.83      2.88 o 
   8   0   7        0.01        9.34      6.55 o 
 -12   1   7        0.20       -1.39      6.16 o 
 -11   1   7       19.55       17.78      5.76 o 
 -10   1   7        0.40       -4.17      4.17 o 
  -9   1   7       13.17        8.54      2.48 o 
  -8   1   7      172.89      172.71      6.55 o 
  -7   1   7       73.53       67.54      2.98 o 
  -6   1   7       66.70       71.01      2.78 o 
  -5   1   7       17.42       14.90      1.39 o 
  -4   1   7        9.47       11.42      1.19 o 
  -3   1   7       24.22       24.23      1.69 o 
  -2   1   7       59.29       56.51      2.09 o 
  -1   1   7      133.12      129.21      3.38 o 
   0   1   7       53.20       53.14      2.18 o 
   1   1   7        2.98        2.58      0.79 o 
   2   1   7      133.29      146.79      4.37 o 
   3   1   7       79.05       71.21      3.18 o 
   4   1   7       13.11       11.92      1.79 o 
   5   1   7       36.08       35.16      2.68 o 
   6   1   7       49.12       58.10      3.67 o 
   7   1   7        5.85        3.97      2.58 o 
   8   1   7        2.51        1.59      4.77 o 
 -12   2   7       10.91       10.13      6.75 o 
 -11   2   7        2.64       10.92      6.55 o 
 -10   2   7       41.25       44.10      4.57 o 
  -9   2   7       51.38       49.16      3.58 o 
  -8   2   7      116.48      115.90      5.07 o 
  -7   2   7       23.52       23.74      2.09 o 
  -6   2   7      132.78      131.50      4.37 o 
  -5   2   7      145.81      136.86      4.07 o 
  -4   2   7      122.98      132.29      3.48 o 
  -3   2   7      283.37      292.29      5.86 o 
  -2   2   7      265.48      264.28      6.36 o 
  -1   2   7      141.83      143.91      4.17 o 
   0   2   7      198.83      186.72      4.97 o 
   1   2   7        6.58        6.36      1.69 o 
   2   2   7       58.56       53.73      2.09 o 
   3   2   7      135.35      134.28      4.47 o 
   4   2   7      221.14      226.15      7.35 o 
   5   2   7      111.82      106.77      5.16 o 
   6   2   7        0.16        0.00      2.58 o 
   7   2   7       41.01       42.01      4.47 o 
   8   2   7       53.54       65.25      8.94 o 
 -12   3   7        2.02        1.39      6.36 o 
 -11   3   7        3.89        6.55      3.38 o 
 -10   3   7        3.23        1.99      2.78 o 
  -9   3   7       82.08       96.64      5.86 o 
  -8   3   7       21.68       20.06      2.68 o 
  -7   3   7        8.79        7.65      1.89 o 
  -6   3   7       44.21       39.93      2.38 o 
  -5   3   7      220.09      220.49      6.06 o 
  -4   3   7      183.52      179.96      5.07 o 
  -3   3   7       76.66       82.53      2.38 o 
  -2   3   7      423.44      428.95     10.73 o 
  -1   3   7      593.10      587.37     15.49 o 
   0   3   7      841.20      904.59     23.34 o 
   1   3   7       18.92       22.15      0.99 o 
   2   3   7      222.44      221.28      6.65 o 
   3   3   7      194.41      194.07      6.85 o 
   4   3   7        3.63        2.48      1.89 o 
   5   3   7        7.13       10.53      2.68 o 
   6   3   7        2.25       -1.89      2.68 o 
   7   3   7        3.98        2.38      2.78 o 
   8   3   7       13.22       14.90      6.75 o 
 -11   4   7        2.29        6.26      7.05 o 
 -10   4   7       29.24       35.26      4.57 o 
  -9   4   7       16.34       21.35      3.58 o 
  -8   4   7       16.28       21.15      2.58 o 
  -7   4   7       52.05       50.06      3.48 o 
  -6   4   7      260.71      269.05      9.63 o 
  -5   4   7      272.71      255.05      6.75 o 
  -4   4   7        2.75        1.19      1.49 o 
  -3   4   7       24.19       16.78      1.49 o 
  -2   4   7       28.56       31.98      1.59 o 
  -1   4   7       11.41       14.50      0.70 o 
   0   4   7      100.62      111.14      2.58 o 
   1   4   7      196.71      190.00      4.67 o 
   2   4   7       24.51       20.36      1.89 o 
   3   4   7       27.06       27.91      2.58 o 
   4   4   7       28.56       30.49      2.58 o 
   5   4   7       13.84        8.14      3.87 o 
   6   4   7       23.92       21.85      3.28 o 
   7   4   7        0.91       -0.40      3.48 o 
   8   4   7        4.60        8.64      6.85 o 
 -11   5   7        8.37       10.13      7.55 o 
 -10   5   7        4.96        3.97      4.17 o 
  -9   5   7       12.79       11.02      3.77 o 
  -8   5   7       18.92       21.95      3.77 o 
  -7   5   7       10.76        7.55      2.18 o 
  -6   5   7       39.07       35.56      2.68 o 
  -5   5   7       10.74       11.72      2.68 o 
  -4   5   7        2.58       -0.10      1.59 o 
  -3   5   7      119.69      107.76      3.77 o 
  -2   5   7       29.39       32.97      1.59 o 
  -1   5   7       50.58       51.25      1.79 o 
   0   5   7      111.59      110.54      2.88 o 
   1   5   7      451.60      478.81      9.44 o 
   2   5   7       18.62       16.49      1.69 o 
   3   5   7      146.20      143.12      6.75 o 
   4   5   7       32.94       29.99      3.28 o 
   5   5   7       31.80       30.79      4.87 o 
   6   5   7        2.02        7.85      5.07 o 
   7   5   7       16.75       24.73      5.07 o 
 -10   6   7       13.70       16.78      4.07 o 
  -9   6   7        2.32       -0.50      4.07 o 
  -8   6   7        7.93       13.01      5.66 o 
  -7   6   7       22.96       20.76      3.28 o 
  -6   6   7       32.04       26.92      3.48 o 
  -5   6   7       35.29       23.04      2.88 o 
  -4   6   7      217.25      218.80      9.63 o 
  -3   6   7      197.83      208.17      6.55 o 
  -2   6   7       46.12       36.35      1.99 o 
  -1   6   7       37.66       30.79      1.79 o 
   0   6   7       20.33       25.03      1.69 o 
   1   6   7      208.55      212.34      6.26 o 
   2   6   7       89.32       83.72      3.97 o 
   3   6   7       16.28       16.49      2.58 o 
   4   6   7       12.40       18.97      3.97 o 
   5   6   7        7.43        7.95      3.87 o 
   6   6   7        0.25        5.86      5.16 o 
 -10   7   7        4.02        9.73      7.45 o 
  -9   7   7       16.59       16.98      5.07 o 
  -8   7   7       31.15       32.87      4.67 o 
  -7   7   7       59.62       58.20      8.44 o 
  -6   7   7        0.25        2.48      3.18 o 
  -5   7   7       22.83       23.24      3.58 o 
  -4   7   7       27.30       30.49      2.78 o 
  -3   7   7       87.20       81.74      4.07 o 
  -2   7   7        1.09        3.77      1.89 o 
  -1   7   7       70.96       60.98      2.98 o 
   0   7   7       35.28       41.22      2.58 o 
   1   7   7       20.14       15.99      2.18 o 
   2   7   7       28.88       38.44      3.67 o 
   3   7   7      139.08      166.26     10.83 o 
   4   7   7       16.42       11.82      4.27 o 
   5   7   7        6.29        6.55      4.67 o 
  -9   8   7       10.02       15.59      4.67 o 
  -8   8   7        3.56       -5.56      6.26 o 
  -7   8   7       12.15       17.88      6.65 o 
  -6   8   7        6.89        5.86      5.46 o 
  -5   8   7        2.29        4.67      5.66 o 
  -4   8   7       18.83       11.92      2.78 o 
  -3   8   7       11.50       12.61      2.78 o 
  -2   8   7       37.89       37.24      4.17 o 
  -1   8   7       19.96       15.49      2.98 o 
   0   8   7        3.31       -1.19      2.78 o 
   1   8   7        4.95        7.75      3.18 o 
   2   8   7        1.32        2.98      2.88 o 
   3   8   7        6.32        1.19      3.77 o 
  -7   9   7       14.52        9.63      8.64 o 
  -6   9   7        1.17        1.29      5.46 o 
  -5   9   7       12.40       20.16      5.16 o 
  -4   9   7       27.84       27.21      4.57 o 
  -3   9   7       27.26       24.33      4.37 o 
  -2   9   7        1.15        1.49      3.48 o 
  -1   9   7        8.58        8.64      3.48 o 
   0   9   7        5.93        5.36      3.28 o 
   1   9   7       14.97       17.48      4.07 o 
   2   9   7        1.44        3.77      3.97 o 
   3   9   7        3.16       12.91      6.55 o 
  -6  10   7        8.32        7.25      9.24 o 
  -5  10   7        7.19        6.06      5.26 o 
  -4  10   7        3.52        3.87      4.67 o 
  -3  10   7        1.44        3.67      4.27 o 
  -2  10   7        6.22        3.48      4.17 o 
  -1  10   7       16.86       20.56      4.67 o 
   0  10   7       16.91       15.10      8.04 o 
   1  10   7        5.11        6.75      6.36 o 
   2  10   7        0.62        5.96      7.55 o 
  -8  -8   8        4.60       15.59      6.06 o 
  -7  -8   8        0.12        3.87      4.87 o 
  -6  -8   8       19.97       26.42      5.07 o 
   4  -8   8        4.60       -5.76      9.24 o 
  -9  -7   8        7.17       10.92      6.46 o 
  -8  -7   8        4.89        3.97      4.67 o 
  -7  -7   8       29.32       27.01      5.56 o 
  -6  -7   8        6.48        9.24      3.87 o 
  -5  -7   8       14.76       17.68      3.97 o 
   3  -7   8        5.09        3.28      7.05 o 
   4  -7   8        9.90       11.42      6.75 o 
   5  -7   8        0.07        0.40      8.74 o 
 -10  -6   8        9.40       14.10      6.36 o 
  -9  -6   8        4.29       -0.30      4.87 o 
  -8  -6   8       17.16       21.25      5.66 o 
  -7  -6   8       14.59        2.18      3.67 o 
  -6  -6   8       52.50       49.76      5.16 o 
  -5  -6   8       25.45       24.93      3.97 o 
   2  -6   8       37.39       46.58      6.36 o 
   3  -6   8       16.63       29.50      7.05 o 
   4  -6   8        0.22        2.38      5.46 o 
   5  -6   8        0.47       -7.35      7.35 o 
   6  -6   8       11.04        4.77      8.64 o 
 -11  -5   8       15.78       24.83      8.34 o 
 -10  -5   8        5.20       -0.50      4.37 o 
  -9  -5   8       17.19       20.06      4.57 o 
  -8  -5   8       38.57       44.49      5.56 o 
  -7  -5   8        4.79        4.87      3.28 o 
  -6  -5   8       11.25       13.71      2.98 o 
  -5  -5   8       91.67      104.18      6.06 o 
  -4  -5   8      199.51      215.02      9.14 o 
   2  -5   8      110.52      116.10      8.54 o 
   3  -5   8       15.29       31.29      5.56 o 
   4  -5   8        1.71        3.67      4.77 o 
   5  -5   8        5.04       -6.55      6.75 o 
   6  -5   8        6.99       18.08      6.65 o 
 -11  -4   8        0.21       -3.08      6.65 o 
 -10  -4   8       13.10       12.51      5.16 o 
  -9  -4   8        1.02       -0.79      4.17 o 
  -8  -4   8       16.75       17.08      4.37 o 
  -7  -4   8       58.79       48.37      4.87 o 
  -6  -4   8       22.65       25.82      2.98 o 
  -5  -4   8      119.42      134.58      5.26 o 
  -4  -4   8       62.47       63.27      3.67 o 
   2  -4   8       41.86       43.10      5.36 o 
   3  -4   8       28.32       25.03      2.88 o 
   4  -4   8        7.35        1.99      5.16 o 
   5  -4   8        2.27       -2.48      5.86 o 
   6  -4   8       44.93       39.93      8.74 o 
   7  -4   8        9.53        2.48      7.85 o 
 -11  -3   8        5.99        8.44      6.26 o 
 -10  -3   8        9.51        5.16      5.16 o 
  -9  -3   8       24.75       20.26      4.77 o 
  -8  -3   8        4.55        1.79      3.08 o 
  -7  -3   8        9.37        7.75      2.38 o 
  -6  -3   8        1.11        1.49      2.09 o 
  -5  -3   8       28.38       27.91      2.38 o 
  -4  -3   8        2.10        1.19      1.39 o 
   2  -3   8       23.53       18.08      3.97 o 
   3  -3   8       20.59       19.76      2.48 o 
   4  -3   8       70.30       71.81      6.55 o 
   5  -3   8       64.06       71.01      7.45 o 
   6  -3   8        6.82       11.72      6.95 o 
 -12  -2   8        5.11        4.17      6.85 o 
 -11  -2   8       33.17       50.75      7.65 o 
 -10  -2   8      127.14      133.19     11.32 o 
  -9  -2   8       52.44       50.85      6.65 o 
  -8  -2   8      111.38      114.31      6.55 o 
  -7  -2   8      361.34      351.98     14.30 o 
  -6  -2   8       36.39       34.96      2.68 o 
  -5  -2   8       27.01       23.84      2.09 o 
  -4  -2   8      324.77      323.88      7.65 o 
  -3  -2   8       90.78       94.75      7.05 o 
  -2  -2   8       52.43       45.59      4.27 o 
  -1  -2   8      208.84      201.81     11.12 o 
   0  -2   8      792.32      738.13     33.07 o 
   1  -2   8       89.57       94.65      4.57 o 
   2  -2   8        8.47        8.74      1.29 o 
   3  -2   8       22.91       21.95      2.38 o 
   4  -2   8       72.33       61.48      3.97 o 
   5  -2   8       20.67       15.89      5.56 o 
   7  -2   8        1.52       -6.06      6.06 o 
 -12  -1   8        1.49       -3.67      7.15 o 
 -11  -1   8        9.96       22.45      7.45 o 
 -10  -1   8       12.92       15.29      5.26 o 
  -9  -1   8        6.91        9.14      3.77 o 
  -8  -1   8       28.94       34.96      3.48 o 
  -7  -1   8        9.29        6.85      2.18 o 
  -6  -1   8       53.23       49.56      2.58 o 
  -5  -1   8       91.11       93.16      3.58 o 
  -4  -1   8      211.68      227.74      6.06 o 
  -3  -1   8      214.55      179.96     11.12 o 
  -2  -1   8       64.76       62.07      6.06 o 
  -1  -1   8      428.32      405.22     22.05 o 
   0  -1   8       59.97       54.43      5.16 o 
   1  -1   8      196.57      183.84     11.72 o 
   2  -1   8      216.60      214.73      6.16 o 
   3  -1   8       10.89       11.82      1.99 o 
   4  -1   8       13.25        9.63      2.09 o 
   5  -1   8       19.01       15.39      2.88 o 
   6  -1   8       15.82        9.63      5.36 o 
   7  -1   8       35.89       38.73      7.55 o 
 -12   0   8       12.14        9.14      6.36 o 
 -11   0   8        3.44        8.14      5.36 o 
 -10   0   8        2.47        3.38      4.47 o 
  -9   0   8       77.13       84.22      8.94 o 
  -8   0   8        8.11        8.44      2.28 o 
  -7   0   8       11.18        9.34      1.99 o 
  -6   0   8      101.96      107.96      4.17 o 
  -5   0   8      140.98      154.34      4.87 o 
  -4   0   8       58.66       62.57      2.48 o 
  -3   0   8      207.92      195.36      5.36 o 
  -2   0   8       88.16       82.53      6.26 o 
  -1   0   8      222.10      221.98     12.32 o 
   0   0   8      148.17      134.18      8.34 o 
   1   0   8       44.84       41.32      2.18 o 
   2   0   8      425.90      412.96     10.83 o 
   3   0   8      365.36      411.18     11.42 o 
   4   0   8       56.88       44.49      2.88 o 
   5   0   8       44.00       40.03      3.08 o 
   6   0   8       23.55       15.39      3.08 o 
   7   0   8       23.38       14.30      6.26 o 
   8   0   8       13.66        8.84      7.75 o 
 -12   1   8        1.45       10.73      7.95 o 
 -11   1   8       10.38       15.39      5.66 o 
 -10   1   8       12.06        8.34      5.66 o 
  -9   1   8        6.32        8.64      3.48 o 
  -8   1   8       29.49       31.48      2.78 o 
  -7   1   8        9.38        7.25      1.79 o 
  -6   1   8       50.41       43.50      2.38 o 
  -5   1   8       90.39       90.48      3.08 o 
  -4   1   8      209.42      224.95      5.26 o 
  -3   1   8      211.05      192.48      4.97 o 
  -2   1   8       62.53       59.89      2.09 o 
  -1   1   8      422.05      424.48      9.63 o 
   0   1   8       61.88       64.16      2.28 o 
   1   1   8      203.73      207.18      6.85 o 
   2   1   8      218.43      218.70      6.46 o 
   3   1   8       10.64       14.60      1.79 o 
   4   1   8       13.91       13.90      2.09 o 
   5   1   8       17.80       11.82      2.38 o 
   6   1   8       16.14       23.04      3.58 o 
   7   1   8       35.30       33.07      6.65 o 
 -12   2   8        5.42       -0.70      6.36 o 
 -10   2   8      126.44      125.74      7.65 o 
  -9   2   8       53.21       55.62      4.67 o 
  -8   2   8      110.59      125.54      5.36 o 
  -7   2   8      356.06      343.24     12.02 o 
  -6   2   8       34.67       30.09      2.38 o 
  -5   2   8       27.09       24.43      1.69 o 
  -4   2   8      327.78      324.77      7.55 o 
  -3   2   8       97.10       96.54      3.28 o 
  -2   2   8       53.49       56.21      2.28 o 
  -1   2   8      209.30      217.51      5.36 o 
   0   2   8      789.74      793.65     19.96 o 
   1   2   8       91.41       97.73      4.07 o 
   2   2   8        8.63        6.55      1.19 o 
   3   2   8       23.16       23.34      1.89 o 
   4   2   8       71.32       69.32      3.58 o 
   5   2   8       21.41       22.25      2.68 o 
   6   2   8       16.19       18.47      3.48 o 
   7   2   8        1.49        6.06      5.07 o 
 -11   3   8        5.72        4.17      3.48 o 
 -10   3   8        9.55       10.03      3.38 o 
  -9   3   8       25.91       22.05      3.67 o 
  -8   3   8        3.98        4.57      2.38 o 
  -7   3   8        8.75       10.03      1.99 o 
  -6   3   8        1.02        2.58      1.49 o 
  -5   3   8       25.99       22.84      1.99 o 
  -4   3   8        1.76        2.98      0.99 o 
  -3   3   8       39.04       43.60      2.28 o 
  -2   3   8       17.84       14.10      1.69 o 
  -1   3   8      105.22       92.17      3.18 o 
   0   3   8      135.23      137.75      4.57 o 
   1   3   8       31.89       35.46      2.18 o 
   2   3   8       22.00       16.88      1.39 o 
   3   3   8       20.29       18.67      1.99 o 
   4   3   8       70.74       67.93      3.67 o 
   5   3   8       63.83       57.60      4.57 o 
   6   3   8        6.94        6.95      3.18 o 
 -11   4   8        0.31       -3.48      6.55 o 
 -10   4   8       13.66       14.40      4.27 o 
  -9   4   8        1.08        5.16      3.28 o 
  -8   4   8       16.48       16.59      2.98 o 
  -7   4   8       59.97       51.35      3.48 o 
  -6   4   8       24.79       30.99      2.78 o 
  -5   4   8      119.44      131.79      6.46 o 
  -4   4   8       60.13       59.09      2.48 o 
  -3   4   8       20.36       24.23      0.99 o 
  -2   4   8       48.01       37.94      3.18 o 
  -1   4   8       20.68       22.74      2.28 o 
   0   4   8       33.98       34.07      2.68 o 
   1   4   8       12.66       17.88      2.58 o 
   2   4   8       41.78       45.88      1.89 o 
   3   4   8       29.36       25.82      2.28 o 
   4   4   8        7.72        9.24      2.68 o 
   5   4   8        2.35        3.58      2.58 o 
   6   4   8       45.05       50.75      6.95 o 
 -11   5   8       15.62        7.85      7.55 o 
 -10   5   8        4.96        6.85      4.37 o 
  -9   5   8       17.14       20.36      4.07 o 
  -8   5   8       39.18       47.97      5.16 o 
  -7   5   8        4.85        3.77      2.18 o 
  -6   5   8       11.49       15.39      2.38 o 
  -5   5   8       91.35       84.02      3.58 o 
  -4   5   8      196.13      190.00      5.86 o 
  -3   5   8       70.21       62.47      2.18 o 
  -2   5   8      350.32      352.48      7.25 o 
  -1   5   8      102.27       87.20      2.68 o 
   0   5   8       22.99       26.52      1.49 o 
   1   5   8       66.31       60.68      2.98 o 
   2   5   8      111.15      102.10      4.57 o 
   3   5   8       15.10       16.69      2.98 o 
   4   5   8        1.97       -0.99      3.38 o 
   6   5   8        6.89        4.77      5.16 o 
 -10   6   8        9.11       10.43      4.77 o 
  -9   6   8        4.18        5.46      4.47 o 
  -8   6   8       17.55       18.27      3.87 o 
  -7   6   8       14.71       17.18      4.57 o 
  -6   6   8       53.12       45.98      4.57 o 
  -5   6   8       25.72       19.76      3.08 o 
  -4   6   8      107.71      113.72      4.27 o 
  -3   6   8       47.51       58.99      2.68 o 
  -2   6   8       51.34       39.53      2.09 o 
  -1   6   8        4.28        7.15      1.19 o 
   0   6   8       42.43       48.96      2.09 o 
   1   6   8       14.89       19.27      2.18 o 
   2   6   8       36.29       34.26      3.38 o 
   3   6   8       15.67       16.88      3.58 o 
  -9   7   8        7.14        7.85      4.37 o 
  -8   7   8        4.56        3.08      3.87 o 
  -7   7   8       29.59       32.38      5.26 o 
  -6   7   8        6.27       14.60      6.26 o 
  -5   7   8       15.14       16.59      5.26 o 
  -4   7   8       53.27       39.33      3.58 o 
  -3   7   8       12.37       10.33      2.88 o 
  -2   7   8       12.80       12.61      2.58 o 
  -1   7   8       56.92       68.43      4.07 o 
   0   7   8       23.22       16.49      2.78 o 
   1   7   8        5.89        3.67      2.28 o 
   2   7   8       48.28       55.22      8.04 o 
  -8   8   8        4.30       11.52      4.67 o 
  -7   8   8        0.09        6.75      6.36 o 
  -6   8   8       19.68       25.23      6.75 o 
  -5   8   8        6.19       12.12      6.55 o 
  -4   8   8        3.67        2.38      4.77 o 
  -3   8   8       16.42        7.75      3.18 o 
  -2   8   8       66.97       69.42      4.97 o 
  -1   8   8       17.36       17.98      3.08 o 
   0   8   8       10.69        7.15      5.56 o 
   1   8   8       24.74       21.65      6.26 o 
   2   8   8        4.52        0.20      7.25 o 
   3   8   8       13.26       20.16      6.95 o 
  -7   9   8        1.62        0.89      8.64 o 
  -6   9   8        4.14       15.20      8.34 o 
  -5   9   8        5.93       17.78      7.05 o 
  -4   9   8        8.38        6.46      5.96 o 
  -3   9   8        8.95       20.76      6.46 o 
  -2   9   8       10.61       15.20      7.05 o 
  -1   9   8        3.62       -2.58      5.86 o 
   0   9   8        9.73       25.33      8.54 o 
   1   9   8       30.70       42.51      7.65 o 
   2   9   8       14.66        0.20      6.06 o 
  -4  10   8        3.95       -6.36      6.36 o 
  -3  10   8        8.22       -1.29      8.34 o 
  -2  10   8        8.02       18.57      7.65 o 
  -1  10   8        4.50       -5.56      8.24 o 
  -9  -6   9        7.92       13.61      5.46 o 
  -8  -6   9       10.95        9.44      4.17 o 
  -7  -6   9       14.23        7.05      3.77 o 
  -6  -6   9        5.78        1.19      3.08 o 
   3  -6   9        8.03       -1.49      6.46 o 
   4  -6   9       38.86       55.12      9.63 o 
 -10  -5   9        2.23       -2.78      5.26 o 
  -9  -5   9        4.25        8.64      5.07 o 
  -8  -5   9       23.14       22.15      4.77 o 
  -7  -5   9       68.51       71.21      6.36 o 
  -6  -5   9       12.05       12.12      2.88 o 
  -5  -5   9        8.00       10.23      2.48 o 
   3  -5   9       39.47       32.97      6.46 o 
   4  -5   9       10.79       19.57      6.95 o 
   5  -5   9        3.57       -7.05      7.05 o 
 -11  -4   9       29.55       17.68      6.95 o 
 -10  -4   9        0.95        1.29      4.07 o 
  -9  -4   9       27.19       25.43      5.07 o 
  -8  -4   9       18.45       16.69      3.97 o 
  -7  -4   9       41.50       40.42      4.37 o 
  -6  -4   9       13.92       10.23      2.28 o 
  -5  -4   9      289.75      296.17     12.61 o 
   2  -4   9       70.81       85.51      7.65 o 
   3  -4   9       60.72       63.96      7.15 o 
   4  -4   9       11.61        5.96      5.56 o 
   5  -4   9       34.33       35.66      7.35 o 
   6  -4   9        8.10       -1.39      6.65 o 
 -11  -3   9        2.10        4.97      5.96 o 
 -10  -3   9       34.24       29.70      5.36 o 
  -9  -3   9        4.55        8.64      4.37 o 
  -8  -3   9       14.30       15.79      3.87 o 
  -7  -3   9        7.16        5.36      2.38 o 
  -6  -3   9       60.96       59.49      3.58 o 
  -5  -3   9      118.56      112.33      5.16 o 
   2  -3   9        8.20       13.31      3.67 o 
   3  -3   9        4.53        7.05      4.37 o 
   4  -3   9        5.27       13.61      5.16 o 
   5  -3   9       15.14       14.40      5.86 o 
   6  -3   9       11.07        5.36      5.16 o 
 -11  -2   9        6.52       11.22      6.06 o 
 -10  -2   9        0.16        0.70      4.67 o 
  -9  -2   9       16.19       17.98      4.57 o 
  -8  -2   9        1.95        4.17      3.28 o 
  -7  -2   9       42.44       40.62      3.38 o 
  -6  -2   9       11.06       12.12      2.09 o 
  -5  -2   9       38.53       41.02      2.28 o 
  -4  -2   9      133.51      126.03      8.94 o 
  -3  -2   9      111.00      107.26      8.64 o 
  -2  -2   9      142.44      151.66      9.83 o 
  -1  -2   9        5.11        0.89      3.67 o 
   0  -2   9       55.82       62.37      6.16 o 
   1  -2   9      174.91      169.24     11.32 o 
   2  -2   9       63.24       62.37      4.07 o 
   3  -2   9       51.96       46.68      4.97 o 
   4  -2   9       21.75       19.07      5.36 o 
   5  -2   9       20.17       15.10      5.96 o 
   6  -2   9        2.35        8.64      5.96 o 
 -11  -1   9       22.88       25.52      6.85 o 
 -10  -1   9       10.56       13.51      4.27 o 
  -9  -1   9       37.07       41.91      6.55 o 
  -8  -1   9       46.74       35.66      3.67 o 
  -7  -1   9      120.02      125.84      5.07 o 
  -6  -1   9       86.67       89.58      3.67 o 
  -5  -1   9       50.64       52.94      2.58 o 
  -4  -1   9      131.82      130.31      3.28 o 
  -3  -1   9       30.38       28.70      4.67 o 
  -2  -1   9       21.94       30.69      4.97 o 
  -1  -1   9      115.18      105.38      8.74 o 
   0  -1   9       29.05       20.56      4.47 o 
   1  -1   9       32.43       27.21      4.47 o 
   2  -1   9       38.12       35.66      1.79 o 
   3  -1   9       37.46       33.07      3.18 o 
   4  -1   9       23.41       23.04      3.28 o 
   5  -1   9       11.32       10.33      3.48 o 
   6  -1   9        8.42        7.35      6.36 o 
 -11   0   9       39.51       55.92      9.34 o 
 -10   0   9       11.39       14.70      5.76 o 
  -9   0   9        0.05       -2.98      2.98 o 
  -8   0   9       36.11       39.53      3.28 o 
  -7   0   9        3.80        3.18      1.79 o 
  -6   0   9      120.42      125.34      4.67 o 
  -5   0   9      235.24      209.66      6.55 o 
  -4   0   9        2.47        3.58      1.09 o 
  -3   0   9      116.39      127.52      3.08 o 
  -2   0   9      657.11      670.49     33.57 o 
  -1   0   9      962.72      907.27     46.78 o 
   0   0   9       44.18       52.64      5.66 o 
   1   0   9       14.92       21.75      1.19 o 
   2   0   9        0.05       -1.79      1.79 o 
   3   0   9       13.65        8.04      1.89 o 
   4   0   9       16.14       19.47      3.18 o 
   5   0   9       40.10       31.68      4.07 o 
 -11   1   9       22.62       23.84      8.04 o 
 -10   1   9       10.06       12.32      3.67 o 
  -9   1   9       37.56       41.22      4.47 o 
  -8   1   9       47.56       39.03      3.18 o 
  -7   1   9      120.99      133.09      5.46 o 
  -6   1   9       90.47      102.79      4.77 o 
  -5   1   9       50.22       51.35      2.38 o 
  -4   1   9      136.42      134.18      4.37 o 
  -3   1   9       31.94       31.09      1.79 o 
  -2   1   9       22.12       21.06      1.39 o 
  -1   1   9      114.24      119.68      3.38 o 
   0   1   9       28.79       29.89      1.59 o 
   1   1   9       32.53       33.97      1.89 o 
   2   1   9       36.27       38.34      1.89 o 
   3   1   9       35.29       30.59      2.18 o 
   4   1   9       23.39       19.66      2.88 o 
   5   1   9       11.20       15.29      5.46 o 
   6   1   9        8.74       12.81      5.07 o 
 -11   2   9        6.47        6.46      4.27 o 
 -10   2   9        0.21       -2.09      3.38 o 
  -9   2   9       16.79       17.08      3.48 o 
  -8   2   9        1.57        3.18      2.18 o 
  -7   2   9       43.27       42.41      2.78 o 
  -6   2   9       10.69        7.45      1.79 o 
  -5   2   9       35.92       38.34      2.18 o 
  -4   2   9      131.11      114.31      4.27 o 
  -3   2   9      112.18      109.15      3.87 o 
  -2   2   9      145.70      149.67      4.67 o 
  -1   2   9        6.10        6.46      1.49 o 
   0   2   9       56.64       57.31      2.68 o 
   1   2   9      175.72      179.86      5.66 o 
   2   2   9       61.40       62.37      4.17 o 
   3   2   9       50.74       47.67      2.58 o 
   4   2   9       21.40       31.78      5.96 o 
   5   2   9       20.22       21.85      5.16 o 
   6   2   9        2.51       -4.17      4.17 o 
 -11   3   9        2.00       -0.99      4.17 o 
 -10   3   9       33.82       29.20      4.67 o 
  -9   3   9        4.81        8.54      3.38 o 
  -8   3   9       13.72       12.22      3.38 o 
  -7   3   9        8.42       10.92      2.38 o 
  -6   3   9       59.72       52.94      2.98 o 
  -5   3   9      118.21      123.55      4.07 o 
  -4   3   9       33.82       39.43      2.78 o 
  -3   3   9      230.15      237.97      7.15 o 
  -2   3   9      232.95      231.01      7.05 o 
  -1   3   9      117.93      116.70      4.27 o 
   0   3   9        0.49        1.79      1.59 o 
   1   3   9       26.63       22.64      2.28 o 
   2   3   9        8.52        8.34      3.08 o 
   3   3   9        5.25        6.65      2.98 o 
   4   3   9        5.01        9.63      5.36 o 
   5   3   9       14.70       16.59      5.96 o 
   6   3   9       11.07        6.75      6.26 o 
 -11   4   9       29.06       36.95      6.36 o 
 -10   4   9        1.06        6.06      4.27 o 
  -9   4   9       26.39       35.36      4.77 o 
  -8   4   9       18.63       21.65      3.58 o 
  -7   4   9       41.15       38.73      4.07 o 
  -6   4   9       14.20       11.82      2.09 o 
  -5   4   9      295.86      305.90      8.24 o 
  -4   4   9      176.71      172.81      4.37 o 
  -3   4   9       52.46       45.49      3.28 o 
  -2   4   9        6.61        4.87      2.09 o 
  -1   4   9      198.49      212.64      6.95 o 
   0   4   9       28.88       30.39      2.78 o 
   1   4   9      108.70      111.24      4.97 o 
   2   4   9       71.00       81.34      5.76 o 
   3   4   9       61.57       52.44      8.44 o 
   4   4   9       11.39       13.01      5.07 o 
   5   4   9       34.55       38.24      8.24 o 
   6   4   9        8.52       16.29      7.15 o 
 -10   5   9        2.14        4.07      8.04 o 
  -9   5   9        4.45        4.87      4.67 o 
  -8   5   9       23.17       24.43      4.07 o 
  -7   5   9       65.96       66.54      5.66 o 
  -6   5   9       12.09       17.68      3.67 o 
  -5   5   9        8.20        6.75      2.78 o 
  -4   5   9        8.58        7.85      1.19 o 
  -3   5   9       20.42       21.45      2.68 o 
  -2   5   9       15.10       23.24      3.58 o 
  -1   5   9        8.84       17.58      3.18 o 
   0   5   9        8.11        6.46      2.68 o 
   1   5   9       53.04       63.66      4.87 o 
   2   5   9        0.62       -2.88      3.28 o 
   3   5   9       39.60       36.65      6.36 o 
   4   5   9       10.61       21.55      6.16 o 
   5   5   9        3.41       -5.66      5.66 o 
  -9   6   9        8.44        9.14      4.57 o 
  -8   6   9       10.61       12.61      4.07 o 
  -7   6   9       14.07       16.59      4.17 o 
  -6   6   9        5.58        1.99      3.58 o 
  -5   6   9       60.78       58.99      5.46 o 
  -4   6   9        2.73        7.75      4.87 o 
  -3   6   9       27.47       21.85      5.26 o 
  -2   6   9        0.35        0.50      3.38 o 
  -1   6   9       26.35       20.96      4.37 o 
   0   6   9       14.15       17.78      4.67 o 
   1   6   9        5.76       13.31      3.97 o 
   2   6   9        8.44        6.16      5.07 o 
  -8   7   9       10.21        4.97      5.07 o 
  -7   7   9        9.95       11.32      4.97 o 
  -6   7   9       43.88       39.33      5.26 o 
  -5   7   9       13.22        8.34      6.26 o 
  -4   7   9       41.01       42.71      6.95 o 
  -3   7   9       30.00       35.36      5.66 o 
  -2   7   9       10.95       10.63      4.27 o 
  -1   7   9       15.66       28.80      6.06 o 
   0   7   9       31.02       31.48      5.66 o 
   1   7   9        5.10        0.50      5.36 o 
   2   7   9       16.74       19.37      7.15 o 
   3   7   9       10.71       15.49      6.06 o 
  -7   8   9        1.53       -1.99      4.57 o 
  -6   8   9        7.48       16.78      8.14 o 
  -5   8   9        9.34       13.71      6.75 o 
  -4   8   9        4.85        4.97      5.56 o 
  -3   8   9       16.44       13.71      5.76 o 
  -2   8   9       13.74       20.16      5.76 o 
  -1   8   9       27.47       26.32      7.85 o 
   0   8   9        1.62        6.16      7.35 o 
   1   8   9       25.56       23.24      6.36 o 
   2   8   9        4.12       -3.97      5.66 o 
  -5   9   9        0.01       -3.38      7.85 o 
  -4   9   9       19.02       23.54      8.14 o 
  -3   9   9        3.43       -0.89      6.16 o 
  -2   9   9        5.09        6.85      7.65 o 
  -1   9   9        2.69        6.75      7.85 o 
   0   9   9        5.23        8.44      6.75 o 
   4  -5  10       22.71       32.58      7.75 o 
  -8  -4  10       18.94       22.74      4.37 o 
   3  -4  10       38.53       44.20      6.46 o 
   4  -4  10        4.02       -2.18      6.65 o 
 -10  -3  10       18.42       23.84      6.06 o 
  -9  -3  10        2.12        1.59      3.58 o 
  -8  -3  10       17.22       22.35      4.17 o 
  -7  -3  10        7.33        5.76      2.78 o 
  -6  -3  10       10.22        6.26      1.99 o 
   3  -3  10        7.99        8.14      4.97 o 
 -11  -2  10        3.21        8.54      5.76 o 
 -10  -2  10        3.49       10.92      4.97 o 
  -9  -2  10        0.03       -3.18      3.18 o 
  -8  -2  10        4.52        8.74      3.48 o 
  -7  -2  10       73.08       76.77      4.67 o 
  -6  -2  10      171.62      156.82      6.06 o 
  -5  -2  10       42.71       40.12      1.99 o 
  -4  -2  10       50.50       43.60      6.55 o 
  -3  -2  10      134.14      128.91     10.83 o 
  -2  -2  10      182.70      184.73     12.12 o 
  -1  -2  10       65.90       51.15      5.46 o 
   0  -2  10      232.03      254.65     16.78 o 
   1  -2  10       42.91       43.60      5.46 o 
   2  -2  10       20.67       14.30      4.47 o 
   3  -2  10       25.09       24.23      4.37 o 
 -11  -1  10        3.32        4.67      6.16 o 
 -10  -1  10        6.39        7.15      5.16 o 
  -9  -1  10       26.55       26.92      5.07 o 
  -8  -1  10        9.21       12.41      3.48 o 
  -7  -1  10       66.30       64.26      3.48 o 
  -6  -1  10       80.39       78.56      4.07 o 
  -5  -1  10       30.18       38.93      2.38 o 
  -4  -1  10       46.02       38.83      6.16 o 
  -3  -1  10       33.15       17.68      4.47 o 
  -2  -1  10      187.07      197.05     11.82 o 
  -1  -1  10        2.11        1.39      4.47 o 
   0  -1  10       29.41       37.44      5.76 o 
   1  -1  10       40.39       39.93      5.76 o 
   2  -1  10       47.39       52.94      6.65 o 
   3  -1  10        5.47        6.75      4.87 o 
   4  -1  10        2.64       -0.50      4.77 o 
 -11   0  10       14.96       14.90      4.97 o 
 -10   0  10       23.21       18.67      6.16 o 
  -9   0  10       11.82       16.19      4.37 o 
  -8   0  10       37.47       27.71      3.77 o 
  -7   0  10       11.31        9.34      2.09 o 
  -6   0  10        1.99        4.37      1.59 o 
  -5   0  10       34.90       38.73      2.09 o 
  -4   0  10        0.30        0.79      1.29 o 
  -3   0  10      254.06      241.84     15.39 o 
  -2   0  10      204.09      204.20     12.61 o 
  -1   0  10        9.43        7.45      4.37 o 
   0   0  10        0.96        7.25      4.37 o 
   1   0  10        4.56       15.10      4.77 o 
   2   0  10        1.01        3.28      3.77 o 
   4   0  10       17.74        5.16      5.46 o 
   5   0  10        0.65       -0.99      5.56 o 
 -11   1  10        3.05        4.37      6.06 o 
 -10   1  10        6.43        2.88      3.67 o 
  -9   1  10       26.43       25.33      3.77 o 
  -8   1  10        8.64        9.14      3.28 o 
  -7   1  10       65.95       68.43      4.77 o 
  -6   1  10       79.26       77.17      3.58 o 
  -5   1  10       28.87       33.57      2.28 o 
  -4   1  10       43.84       47.18      2.38 o 
  -3   1  10       32.59       37.05      1.69 o 
  -2   1  10      192.34      208.17      4.77 o 
  -1   1  10        2.70        0.30      3.87 o 
   0   1  10       27.76       31.48      1.49 o 
   1   1  10       42.40       34.86      2.58 o 
   2   1  10       50.43       47.37      3.38 o 
   3   1  10        5.47       -4.47      4.77 o 
   4   1  10        2.53        9.44      5.36 o 
   5   1  10        6.94        5.56      5.56 o 
 -11   2  10        3.30       -0.40      4.37 o 
 -10   2  10        3.57       -0.20      3.58 o 
  -9   2  10        0.04       -0.99      2.88 o 
  -8   2  10        4.35        4.07      3.08 o 
  -7   2  10       74.12       73.40      5.16 o 
  -6   2  10      172.62      170.43      8.34 o 
  -5   2  10       42.50       36.45      2.58 o 
  -4   2  10       48.92       53.53      2.88 o 
  -3   2  10      135.75      130.80      4.37 o 
  -2   2  10      187.60      190.99      5.56 o 
  -1   2  10       64.56       61.88      2.78 o 
   0   2  10      227.33      244.42      6.65 o 
   1   2  10       41.32       52.14      3.87 o 
   2   2  10       21.17       20.46      5.96 o 
   3   2  10       24.72       28.31      6.26 o 
   4   2  10       36.01       36.55      7.35 o 
   5   2  10        5.64        1.29      4.97 o 
 -10   3  10       18.48       16.69      4.37 o 
  -9   3  10        2.00        6.55      3.97 o 
  -8   3  10       17.89       25.72      4.37 o 
  -7   3  10        7.05        5.56      3.08 o 
  -6   3  10       10.38       14.20      2.88 o 
  -5   3  10        2.65       -2.18      2.18 o 
  -4   3  10        0.04       -1.29      1.89 o 
  -3   3  10       91.24       92.86      3.67 o 
  -2   3  10      129.53      118.19      4.37 o 
  -1   3  10       16.85       20.96      2.28 o 
   0   3  10       10.71        9.73      1.99 o 
   1   3  10       31.19       36.55      3.28 o 
   2   3  10       50.61       50.45      8.14 o 
   3   3  10        8.44        3.67      4.67 o 
   4   3  10       25.49       23.34      6.06 o 
   5   3  10        9.19       12.02      6.16 o 
 -10   4  10        2.44        6.85      4.27 o 
  -9   4  10        3.66        4.67      3.67 o 
  -8   4  10       18.65       17.28      4.27 o 
  -7   4  10       13.30       19.76      4.07 o 
  -6   4  10       47.96       54.92      4.67 o 
  -5   4  10       16.13       12.32      2.88 o 
  -4   4  10       59.69       62.67      3.87 o 
  -3   4  10       39.51       43.70      3.28 o 
  -2   4  10       37.91       39.53      3.18 o 
  -1   4  10       35.82       29.70      2.88 o 
   0   4  10       31.73       35.85      3.67 o 
   1   4  10       32.55       27.91      6.75 o 
   2   4  10       13.33        9.73      4.77 o 
   3   4  10       39.20       44.59      7.85 o 
   4   4  10        3.89        9.04      5.86 o 
  -9   5  10        8.94       10.23      5.76 o 
  -8   5  10        3.11        1.59      3.97 o 
  -7   5  10        8.65        6.85      3.58 o 
  -6   5  10        7.41       16.78      3.77 o 
  -5   5  10       34.44       26.52      4.57 o 
  -4   5  10        6.96       10.92      3.08 o 
  -3   5  10       21.81       22.45      2.98 o 
  -2   5  10       34.26       41.42      4.17 o 
  -1   5  10        3.68        2.28      3.08 o 
   0   5  10       13.27       15.39      6.55 o 
   1   5  10       20.66       23.74      3.87 o 
   2   5  10       12.22       13.61      3.87 o 
   3   5  10       31.37       39.03      5.26 o 
   4   5  10       23.08       13.41      7.35 o 
  -8   6  10        0.64        2.28      4.47 o 
  -7   6  10       10.63       12.51      4.27 o 
  -6   6  10       16.34        8.24      3.48 o 
  -5   6  10       13.47       12.12      3.67 o 
  -4   6  10       27.70       26.82      3.97 o 
  -3   6  10        9.79       16.49      4.07 o 
  -2   6  10        4.90        1.79      3.28 o 
  -1   6  10        1.60        6.46      5.07 o 
   0   6  10       17.61       24.93      5.26 o 
   1   6  10       12.97       14.70      5.56 o 
   2   6  10        7.89        6.26      4.17 o 
   3   6  10        2.03        3.28      4.97 o 
  -7   7  10        5.15        6.95      4.97 o 
  -6   7  10       13.54       22.45      5.26 o 
  -5   7  10       37.11       45.88      5.96 o 
  -4   7  10        7.62        4.77      4.57 o 
  -3   7  10       21.25       30.39      6.36 o 
  -2   7  10        3.65        8.54      5.46 o 
  -1   7  10       12.63       19.17      4.67 o 
   0   7  10        1.30       -0.20      4.77 o 
   1   7  10       17.04       22.45      5.96 o 
   2   7  10        6.41       -1.69      5.96 o 
  -5   8  10        3.59       -3.77      7.05 o 
  -4   8  10        5.32        7.65      6.36 o 
  -3   8  10        8.39        6.26      7.25 o 
  -2   8  10        3.58        9.93      5.96 o 
  -1   8  10        4.21        6.36      7.05 o 
   0   8  10        1.13        2.48      6.26 o 
  -4  -2  11      135.79      135.17     12.12 o 
  -3  -2  11       66.60       61.08      7.85 o 
  -2  -2  11       25.11       15.79      5.46 o 
  -1  -2  11        5.39        4.07      4.47 o 
   0  -2  11        1.37       -3.48      4.67 o 
   1  -2  11       23.68       24.83      6.95 o 
  -7  -1  11       15.82       18.97      5.86 o 
  -6  -1  11       13.45       16.09      5.76 o 
  -5  -1  11       50.93       46.78      6.55 o 
  -4  -1  11       33.03       30.99      5.76 o 
  -3  -1  11      133.81      157.52     12.32 o 
  -2  -1  11       34.39       32.38      5.66 o 
  -1  -1  11       14.83       20.76      5.36 o 
   0  -1  11       33.37       34.36      6.65 o 
   1  -1  11       60.26       56.11      7.05 o 
   2  -1  11        7.82       16.09      5.46 o 
   3  -1  11       38.21       42.61      7.85 o 
   4  -1  11        6.58       13.61      6.36 o 
  -9   0  11        2.46        0.30      3.38 o 
  -8   0  11       48.82       48.67      4.67 o 
  -7   0  11       74.17       66.94      4.87 o 
  -6   0  11        6.63       11.32      5.26 o 
  -5   0  11       18.36       16.29      4.97 o 
  -4   0  11      112.13       97.83      7.65 o 
  -3   0  11       19.66       10.43      4.37 o 
  -2   0  11        3.70        4.27      4.27 o 
  -1   0  11      137.72      160.00     11.92 o 
   0   0  11        7.65        2.58      4.87 o 
   1   0  11        0.02        8.14      4.77 o 
   2   0  11        0.93        4.67      4.97 o 
   3   0  11       10.09        9.93      5.46 o 
   4   0  11        4.95        0.10      5.96 o 
 -10   1  11        0.88        6.65      3.77 o 
  -9   1  11        8.05        5.96      3.58 o 
  -8   1  11       18.70       25.03      3.97 o 
  -7   1  11       15.76       15.79      3.08 o 
  -6   1  11       14.15       14.40      2.68 o 
  -5   1  11       53.04       55.02      3.58 o 
  -4   1  11       32.06       32.68      5.76 o 
  -3   1  11      128.19      129.71     10.53 o 
  -2   1  11       34.81       29.10      6.46 o 
  -1   1  11       14.67       21.45      5.96 o 
   0   1  11       32.34       25.92      5.76 o 
   1   1  11       60.10       69.13      9.04 o 
   2   1  11        8.08       20.06      7.95 o 
   3   1  11       38.18       42.41      6.95 o 
   4   1  11        6.37       -4.87      6.16 o 
 -10   2  11       25.31       22.94      5.46 o 
  -9   2  11        0.91       -0.20      3.28 o 
  -8   2  11       10.36       17.08      3.87 o 
  -7   2  11       22.35       29.50      4.17 o 
  -6   2  11       17.28       14.70      2.88 o 
  -5   2  11        7.81        7.85      2.48 o 
  -4   2  11      135.54      143.91      6.36 o 
  -3   2  11       67.74       65.15      3.77 o 
  -2   2  11       26.16       18.08      5.66 o 
  -1   2  11        5.36        4.17      4.97 o 
   0   2  11        1.42        4.77      6.06 o 
   1   2  11       23.57       28.60      7.55 o 
   2   2  11       63.70       63.56      8.44 o 
   3   2  11       14.98        8.84      7.05 o 
   4   2  11        4.09        9.04      6.06 o 
  -9   3  11        6.38       10.33      3.87 o 
  -8   3  11        1.99        2.28      3.48 o 
  -7   3  11        2.86        2.09      3.18 o 
  -6   3  11        6.39       11.52      3.08 o 
  -5   3  11        7.68        3.97      2.48 o 
  -4   3  11       11.26        7.85      2.88 o 
  -3   3  11       26.46       35.46      3.38 o 
  -2   3  11       24.49       24.43      3.08 o 
  -1   3  11        8.26        9.14      2.68 o 
   0   3  11        2.94        8.84      5.66 o 
   1   3  11        0.63        4.37      5.36 o 
   3   3  11       27.79       41.61      8.94 o 
  -9   4  11        4.99        9.14      4.57 o 
  -8   4  11        0.39        2.68      4.17 o 
  -7   4  11        0.24        3.58      3.77 o 
  -6   4  11        0.28        2.68      2.78 o 
  -5   4  11       21.87       36.35      7.95 o 
  -4   4  11        5.45        8.14      2.78 o 
  -3   4  11        8.36        7.45      3.28 o 
  -2   4  11        4.60       13.21      2.98 o 
  -1   4  11       65.61       68.33      4.87 o 
   0   4  11       56.80       60.78      5.07 o 
   1   4  11       22.74       23.44      6.95 o 
   2   4  11       20.61       20.26      6.95 o 
   3   4  11        6.15       -7.75      7.75 o 
  -8   5  11        0.83        1.59      6.36 o 
  -7   5  11       30.12       25.03      5.07 o 
  -6   5  11       34.79       44.40      5.46 o 
  -5   5  11        0.24        0.89      3.58 o 
  -4   5  11       14.29       17.98      3.87 o 
  -3   5  11        6.63        2.28      3.08 o 
  -2   5  11       18.07       13.31      3.67 o 
  -1   5  11        4.03        8.94      3.58 o 
   0   5  11       19.66       16.29      4.07 o 
   1   5  11        7.99       11.32      7.35 o 
   2   5  11        1.75       -6.55      6.75 o 
  -7   6  11        5.74        5.56      4.57 o 
  -6   6  11        9.59        8.84      4.07 o 
  -5   6  11       11.05        0.89      3.87 o 
  -4   6  11       20.32       14.80      4.17 o 
  -3   6  11        3.89        7.45      3.67 o 
  -2   6  11        4.77        6.75      3.58 o 
  -1   6  11        9.64       10.73      4.27 o 
   0   6  11       21.08       17.58      4.57 o 
   1   6  11        0.91       11.32      6.46 o 
  -5   7  11        0.88       -2.28      4.17 o 
  -4   7  11        8.18       22.84      5.26 o 
  -3   7  11       20.26       23.84      5.36 o 
  -2   7  11        3.01       -0.50      4.87 o 
  -1   7  11        5.91        2.58      4.47 o 
  -3  -2  12       17.46       23.04      7.15 o 
  -2  -2  12       22.03       33.47      7.55 o 
  -1  -2  12        4.63        7.45      6.65 o 
  -7  -1  12        5.68        6.46      5.66 o 
  -6  -1  12        3.08        6.46      5.76 o 
  -5  -1  12        4.92        9.24      5.66 o 
  -4  -1  12       15.05       14.70      5.56 o 
  -3  -1  12       21.70       14.40      6.16 o 
  -2  -1  12       33.71       33.87      7.65 o 
  -1  -1  12       15.03       26.12      6.65 o 
   0  -1  12        6.28       11.42      6.06 o 
   1  -1  12       18.52       18.37      6.36 o 
   2  -1  12        4.28        3.18      5.66 o 
  -8   0  12       76.50       86.51     11.12 o 
  -7   0  12       40.33       33.87      8.14 o 
  -6   0  12       13.83        8.84      6.16 o 
  -5   0  12       20.29       29.50      6.95 o 
  -4   0  12        0.31        2.18      5.07 o 
  -2   0  12        0.09        1.39      5.36 o 
  -1   0  12       10.07       11.22      7.15 o 
   0   0  12       27.02       31.29      6.75 o 
   1   0  12       61.33       65.65      8.74 o 
   2   0  12       14.04        8.94      7.85 o 
  -9   1  12       15.04       15.20      8.74 o 
  -8   1  12       23.47       37.74      7.55 o 
  -7   1  12        5.35        0.99      5.66 o 
  -6   1  12        3.07        2.18      7.25 o 
  -5   1  12        4.65        1.69      5.66 o 
  -4   1  12       14.14       12.91      5.86 o 
  -3   1  12       20.77       41.02      7.75 o 
  -2   1  12       34.70       27.11      7.05 o 
  -1   1  12       14.87       20.96      6.55 o 
   0   1  12        5.94       -0.10      5.46 o 
   1   1  12       18.20       12.12      6.36 o 
   2   1  12        4.46       -1.19      7.15 o 
  -8   2  12        1.43        6.16      6.26 o 
  -7   2  12        0.21       -0.99      6.46 o 
  -6   2  12       28.58       33.97      7.05 o 
  -5   2  12       16.52       22.15      5.96 o 
  -4   2  12       16.93       12.32      6.26 o 
  -3   2  12       18.64       38.24      7.35 o 
  -2   2  12       21.70       14.90      5.76 o 
  -1   2  12        4.51        0.00      7.05 o 
   0   2  12       12.00       15.20      6.36 o 
   1   2  12        8.84       11.32      6.65 o 
   2   2  12        5.06        3.38      7.55 o 
  -8   3  12       13.13       14.90      7.75 o 
  -7   3  12       15.00       21.95      7.65 o 
  -6   3  12       10.39       14.00      6.16 o 
  -5   3  12        5.49        1.29      5.76 o 
  -4   3  12       25.26       15.89      6.36 o 
  -3   3  12        3.41        7.35      6.06 o 
  -2   3  12        2.80        5.46      5.86 o 
  -1   3  12       64.79       70.22     10.23 o 
   0   3  12       30.11       31.88      6.85 o 
   1   3  12        7.10       -2.58      6.06 o 
  -7   4  12        0.52        6.95      7.15 o 
  -6   4  12        3.63        5.56      6.46 o 
  -5   4  12       31.57       25.03      7.65 o 
  -4   4  12       65.68       59.39     10.43 o 
  -3   4  12        3.24        4.17      6.16 o 
  -2   4  12        0.20        0.30      5.66 o 
  -1   4  12        1.06        1.19      5.66 o 
   0   4  12        5.92        4.57      5.66 o 
   1   4  12       33.18       30.09      9.04 o 
  -6   5  12       17.33       -0.10      6.95 o 
  -5   5  12       60.72       63.46      9.63 o 
  -4   5  12       43.23       34.36      9.83 o 
  -3   5  12       11.05        8.14      7.35 o 
  -2   5  12        0.69        3.38      6.36 o 
  -1   5  12       18.01       28.80      7.95 o 
   0   5  12        0.92       -2.28      7.05 o 
  -3   6  12       11.85       18.97      8.74 o 
  -6  -1  13        5.97        4.87      7.35 o 
  -5  -1  13        0.32        6.16      6.55 o 
  -4  -1  13        0.31        3.08      7.35 o 
  -3  -1  13       35.68       35.06      8.74 o 
  -2  -1  13       33.34       45.09      9.14 o 
  -1  -1  13        6.01       -0.20      5.86 o 
   0  -1  13        4.28       11.72      6.85 o 
  -6   0  13        0.09        0.40      6.55 o 
  -5   0  13       31.69       17.58      8.54 o 
  -4   0  13        2.69        6.26      6.46 o 
  -2   0  13        0.09       -6.06      6.55 o 
  -1   0  13       34.08       34.36      7.65 o 
   0   0  13       23.36       34.17      8.04 o 
  -7   1  13        2.70        5.86      7.55 o 
  -6   1  13        6.16        4.97      6.95 o 
  -5   1  13        0.37        0.30      5.76 o 
  -4   1  13        0.40       -0.10      6.85 o 
  -3   1  13       34.52       30.19      7.45 o 
  -2   1  13       33.29       36.85      9.53 o 
  -1   1  13        6.03        3.77      7.85 o 
   0   1  13        4.44       17.68      7.55 o 
  -6   2  13       27.33       28.21      9.34 o 
  -5   2  13       16.12       18.08      6.85 o 
  -4   2  13        8.29        3.97      6.95 o 
  -3   2  13        6.09        7.85      7.15 o 
  -2   2  13        0.10        6.16      6.46 o 
  -1   2  13        8.81        1.89      8.14 o 
  -6   3  13       29.35       29.89     10.03 o 
  -5   3  13       37.28       19.86      9.53 o 
  -4   3  13        9.86        4.27      7.25 o 
  -3   3  13       20.51       18.27      7.75 o 
  -2   3  13       26.29        8.24      7.45 o 
                                                 
